# Supplementary material for: Acetate Availability and Utilization Supports the Growth of Mutant Sub-Populations on Aging Bacterial Colonies
Source: PLoS One. 2014 Oct 2;9(10):e109255. doi: 10.1371/journal.pone.0109255 (PMC4183559; doi:10.1371/journal.pone.0109255)
Supplement: Table S3 — Proteomic analysis of wild-type and mutant strains ( rpoB P564L, and Δ rpoS ). The data show individual relative protein levels in Day 1 and Day 7 colonies, and the fold change over that time period. (XLSX) [file pone.0109255.s003.xlsx]

## Sheet: Wild-type
Accesion Number	Description	wt D1	wt D12	wt D7	wt D73	rpoB D1	rpoB D14	rpoB D7	rpoB D75	rpoS D1	rpoS D16	rpoS D7	rpoS D77	wt 1	wt 7	Fold change d1-d7
D0ZIM1	Elongation factor Tu OS=Salmonella typhimurium (strain 14028s / SGSC 2262) GN=tuf_1 PE=3 SV=1 - [D0ZIM1_SALT1]	311.146	338.862	265.181	351.346	353.942	354.173	527.497	436.758	416.817	318.918	339.298	389.814	325.004	308.264	0.948492
D0ZS62	60 kDa chaperonin OS=Salmonella typhimurium (strain 14028s / SGSC 2262) GN=groL PE=3 SV=1 - [D0ZS62_SALT1]	255.993	213.878	314.159	367.215	251.615	241.817	459.195	267.117	435.178	267.131	356.822	713.517	234.936	340.687	1.45013
D0ZIM2	Elongation factor G OS=Salmonella typhimurium (strain 14028s / SGSC 2262) GN=fusA PE=3 SV=1 - [D0ZIM2_SALT1]	181.661	189.836	196.193	211.194	217.314	217.717	394.517	256.335	238.683	179.258	197.928	228.919	185.749	203.694	1.09661
D0ZJ17	Bifunctional acetaldehyde-CoA/alcohol dehydrogenase OS=Salmonella typhimurium (strain 14028s / SGSC 2262) GN=adhE PE=4 SV=1 - [D0ZJ17_SALT1]	181.131	161.184	233.763	266.665	122.411	153.436	244.332	193.932	159.154	81.3712	121.138	132.151	171.158	250.214	1.46189
D0ZTJ5	Outer membrane protein A OS=Salmonella typhimurium (strain 14028s / SGSC 2262) GN=ompA PE=1 SV=1 - [D0ZTJ5_SALT1]	162.754	161.611	241.219	184.199	154.155	141.146	164.616	151.362	139.915	115.712	172.847	164.536	162.182	212.709	1.31154
D0ZTY6	Flagellin OS=Salmonella typhimurium (strain 14028s / SGSC 2262) GN=fljB PE=4 SV=1 - [D0ZTY6_SALT1]	164.657	132.152	95.9966	86.3225	1	1	1	1	152.144	122.99	133.327	144.111	148.404	91.1596	0.614265
D0ZWH3	Phosphoglycerate kinase OS=Salmonella typhimurium (strain 14028s / SGSC 2262) GN=pgk PE=3 SV=1 - [D0ZWH3_SALT1]	127.994	152.179	148.296	251.922	98.1513	113.923	176.843	143.197	194.746	161.388	161.614	191.837	140.087	200.109	1.42847
D0ZVP5	Enolase OS=Salmonella typhimurium (strain 14028s / SGSC 2262) GN=eno PE=3 SV=1 - [D0ZVP5_SALT1]	157.898	119.452	252.397	216.143	121.581	117.611	152.368	118.112	198.556	114.545	114.242	121.677	138.675	234.27	1.68934
D0ZW18	Glyceraldehyde-3-phosphate dehydrogenase OS=Salmonella typhimurium (strain 14028s / SGSC 2262) GN=gapA PE=3 SV=1 - [D0ZW18_SALT1]	133.25	128.324	228.399	272.12	157.113	181.127	243.114	249.875	229.268	178.512	164.981	398.818	130.787	250.259	1.91349
D0ZIZ7	Putative cytoplasmic protein OS=Salmonella typhimurium (strain 14028s / SGSC 2262) GN=yciF PE=1 SV=1 - [D0ZIZ7_SALT1]	111.911	122.444	245.219	275.368	17.2112	7.14412	63.1635	49.3841	1	1	1	1	117.177	260.294	2.22136
D0ZMT5	ATP synthase subunit beta OS=Salmonella typhimurium (strain 14028s / SGSC 2262) GN=atpD PE=3 SV=1 - [D0ZMT5_SALT1]	112.167	115.35	145.321	167.813	99.3397	139.471	177.815	122.341	174.776	117.828	136.368	211.395	113.758	156.567	1.37632
D0ZWH2	Fructose-bisphosphate aldolase OS=Salmonella typhimurium (strain 14028s / SGSC 2262) GN=fba PE=4 SV=1 - [D0ZWH2_SALT1]	119.622	95.1917	116.413	124.364	72.92	89.9516	141.199	79.1377	139.112	62.4399	84.9959	121.918	107.407	120.389	1.12087
D0ZJD0	Phosphoenolpyruvate carboxykinase [ATP] OS=Salmonella typhimurium (strain 14028s / SGSC 2262) GN=pckA PE=3 SV=1 - [D0ZJD0_SALT1]	118.686	92.1346	114.832	113.139	111.188	116.645	189.562	126.733	215.562	118.113	211.177	228.693	105.411	113.985	1.08135
D0ZSI6	30S ribosomal protein S1 OS=Salmonella typhimurium (strain 14028s / SGSC 2262) GN=rpsA PE=3 SV=1 - [D0ZSI6_SALT1]	115.912	92.8812	119.467	158.611	111.717	116.498	198.814	183.851	156.883	111.357	172.214	273.72	104.397	139.039	1.33184
D0ZIC9	Malate dehydrogenase OS=Salmonella typhimurium (strain 14028s / SGSC 2262) GN=mdh PE=3 SV=1 - [D0ZIC9_SALT1]	114.629	91.5232	77.1656	132.211	113.43	137.517	192.394	171.125	213.478	143.747	256.517	312.398	103.076	104.689	1.01564
D0ZQV4	DNA-directed RNA polymerase subunit beta OS=Salmonella typhimurium (strain 14028s / SGSC 2262) GN=rpoB PE=3 SV=1 - [D0ZQV4_SALT1]	97.7368	96.285	117.533	166.738	75.8977	113.174	196.599	142.875	181.142	111.139	153.176	178.26	97.0109	142.135	1.46515
D0ZMT7	ATP synthase subunit alpha OS=Salmonella typhimurium (strain 14028s / SGSC 2262) GN=atpA PE=3 SV=1 - [D0ZMT7_SALT1]	91.1515	89.8813	115.632	142.883	117.568	113.459	161.646	115.186	137.857	89.4672	124.842	143.662	90.5164	129.257	1.428
D0ZPY9	Glycerol kinase OS=Salmonella typhimurium (strain 14028s / SGSC 2262) GN=glpK PE=3 SV=1 - [D0ZPY9_SALT1]	89.2288	91.6312	66.9746	57.3163	119.293	125.213	133.217	122.165	196.32	143.587	195.162	191.773	90.43	62.1455	0.687222
D0ZUD8	Periplasmic protein OS=Salmonella typhimurium (strain 14028s / SGSC 2262) GN=osmY PE=4 SV=1 - [D0ZUD8_SALT1]	63.8428	111.973	389.557	219.175	36.5128	39.1193	76.6237	81.5834	1	1	1	8.5579	87.908	304.366	3.46232
D0ZJZ2	Dihydrolipoyl dehydrogenase OS=Salmonella typhimurium (strain 14028s / SGSC 2262) GN=lpdA PE=3 SV=1 - [D0ZJZ2_SALT1]	86.1412	88.5453	121.969	126.899	77.6691	99.6233	137.233	112.665	127.442	81.3676	191.133	231.767	87.3432	124.434	1.42466
D0ZSH5	Pyruvate formate lyase I OS=Salmonella typhimurium (strain 14028s / SGSC 2262) GN=pflB PE=3 SV=1 - [D0ZSH5_SALT1]	96.6743	75.2111	137.467	116.819	91.8525	94.6917	169.191	75.5346	113.659	52.1792	96.3142	89.2339	85.9427	127.143	1.47939
D0ZJ20	Global DNA-binding transcriptional dual regulator H-NS OS=Salmonella typhimurium (strain 14028s / SGSC 2262) GN=hns PE=4 SV=1 - [D0ZJ20_SALT1]	87.1229	84.1114	78.6551	98.8179	58.8754	112.364	69.7943	55.8817	161.913	65.1147	89.4198	121.837	85.6172	88.7365	1.03643
D0ZS57	Aspartate ammonia-lyase OS=Salmonella typhimurium (strain 14028s / SGSC 2262) GN=aspA PE=4 SV=1 - [D0ZS57_SALT1]	91.2342	79.4853	87.9621	111.421	63.4355	81.7835	117.775	57.6546	126.611	95.3754	119.623	163.546	85.3597	99.6917	1.1679
D0ZIJ0	DNA-directed RNA polymerase subunit alpha OS=Salmonella typhimurium (strain 14028s / SGSC 2262) GN=rpoA PE=3 SV=1 - [D0ZIJ0_SALT1]	91.8742	75.5316	53.5268	84.7382	82.8876	98.6763	111.619	95.2798	121.699	71.1193	99.2311	93.1122	83.7029	69.1325	0.825927
D0ZQF3	Succinyl-CoA ligase [ADP-forming] subunit beta OS=Salmonella typhimurium (strain 14028s / SGSC 2262) GN=sucC PE=3 SV=1 - [D0ZQF3_SALT1]	75.4533	91.6888	81.3514	99.7248	97.2485	91.1451	113.516	97.9218	121.259	127.817	126.267	133.926	83.5711	90.5381	1.08337
D0ZIR2	Chaperone protein DnaK OS=Salmonella typhimurium (strain 14028s / SGSC 2262) GN=dnaK PE=3 SV=1 - [D0ZIR2_SALT1]	81.2395	74.3411	171.499	145.595	73.4993	71.7554	212.717	113.141	117.692	81.214	122.229	175.982	77.7903	158.547	2.03813
D0ZXP4	Alcohol dehydrogenase OS=Salmonella typhimurium (strain 14028s / SGSC 2262) GN=adhP PE=3 SV=1 - [D0ZXP4_SALT1]	76.9285	77.8378	124.947	144.998	53.4892	59.7798	155.656	127.118	61.8912	43.7736	92.2117	115.786	77.3832	134.973	1.74421
D0ZPA7	Alkyl hydroperoxide reductase subunit C OS=Salmonella typhimurium (strain 14028s / SGSC 2262) GN=ahpC PE=4 SV=1 - [D0ZPA7_SALT1]	75.8749	66.4367	58.2513	79.1566	89.322	85.7116	135.54	113.263	141.596	91.4114	222.389	213.688	71.1558	68.704	0.965543
D0ZIQ6	Transaldolase OS=Salmonella typhimurium (strain 14028s / SGSC 2262) GN=talB PE=3 SV=1 - [D0ZIQ6_SALT1]	75.4111	66.6811	75.7747	78.9158	54.6917	61.7364	88.1977	74.4225	99.5753	49.1957	96.5478	93.2186	71.0461	77.3452	1.08866
D0ZQE5	Citrate synthase OS=Salmonella typhimurium (strain 14028s / SGSC 2262) GN=gltA PE=3 SV=1 - [D0ZQE5_SALT1]	67.912	71.4112	87.7854	112.12	88.1185	87.2333	173.533	89.3525	181.715	117.161	188.324	289.613	69.6616	99.9526	1.43483
D0ZK25	Mannose-specific enzyme IIAB OS=Salmonella typhimurium (strain 14028s / SGSC 2262) GN=manX PE=4 SV=1 - [D0ZK25_SALT1]	83.2721	54.1144	43.7672	59.3325	51.5826	84.9918	86.172	56.4757	121.971	71.2982	85.3567	112.111	68.6932	51.5499	0.750436
D0ZKQ9	Aldehyde dehydrogenase B OS=Salmonella typhimurium (strain 14028s / SGSC 2262) GN=aldB PE=3 SV=1 - [D0ZKQ9_SALT1]	62.766	73.1982	193.393	249.164	27.7621	23.8396	344.528	215.152	13.9127	1	41.992	65.1156	67.9821	221.278	3.25495
D0ZQV5	DNA-directed RNA polymerase OS=Salmonella typhimurium (strain 14028s / SGSC 2262) GN=rpoC PE=3 SV=1 - [D0ZQV5_SALT1]	62.2164	71.8438	147.182	149.189	61.6462	58.5814	149.787	85.9894	129.348	75.6413	118.816	123.245	67.0301	148.185	2.21073
D0ZRF0	DNA protection during starvation protein OS=Salmonella typhimurium (strain 14028s / SGSC 2262) GN=dps PE=3 SV=1 - [D0ZRF0_SALT1]	71.1987	61.6119	82.3252	94.4254	31.7216	14.7168	88.7569	73.4139	1	1	1	2.92364	66.4053	88.3753	1.33085
D0ZQX4	Transcriptional regulator HU subunit alpha OS=Salmonella typhimurium (strain 14028s / SGSC 2262) GN=hupA PE=3 SV=1 - [D0ZQX4_SALT1]	61.6762	68.9551	43.2237	51.8915	61.7512	64.8116	74.7959	83.1219	93.1592	82.1222	83.7463	96.5762	65.3156	47.5576	0.728119
D0ZQJ2	Phosphate acetyltransferase OS=Salmonella typhimurium (strain 14028s / SGSC 2262) GN=pta PE=3 SV=1 - [D0ZQJ2_SALT1]	74.3432	56.1155	67.2659	89.9162	44.9277	67.9288	95.4266	92.4612	94.1464	66.1391	92.482	118.576	65.2293	78.5911	1.20484
D0ZN33	Trigger factor OS=Salmonella typhimurium (strain 14028s / SGSC 2262) GN=tig PE=3 SV=1 - [D0ZN33_SALT1]	67.4417	61.4158	37.8827	47.2653	58.4145	69.1787	71.1989	61.1232	91.5939	65.8186	45.2164	57.1396	64.4287	42.574	0.660793
D0ZKX2	Elongation factor Ts OS=Salmonella typhimurium (strain 14028s / SGSC 2262) GN=tsf PE=3 SV=1 - [D0ZKX2_SALT1]	54.9647	71.359	79.9421	64.1691	55.9668	72.6988	72.1717	37.9513	74.925	51.1323	51.3191	65.6984	63.1618	72.0556	1.14081
D0ZIM3	30S ribosomal protein S7 OS=Salmonella typhimurium (strain 14028s / SGSC 2262) GN=rpsG PE=3 SV=1 - [D0ZIM3_SALT1]	75.9384	49.1983	48.5142	54.2168	48.5165	53.7188	57.5315	59.8919	81.8161	55.9458	55.9212	53.1117	62.5684	51.3655	0.820949
D0ZJZ6	Aconitate hydratase 2 OS=Salmonella typhimurium (strain 14028s / SGSC 2262) GN=acnB PE=3 SV=1 - [D0ZJZ6_SALT1]	68.2747	52.8716	65.2112	95.9115	81.3521	75.7542	173.212	125.112	131.811	88.1831	191.19	293.934	60.5731	80.5613	1.32998
D0ZXY2	Translation initiation factor IF-2 OS=Salmonella typhimurium (strain 14028s / SGSC 2262) GN=infB PE=3 SV=1 - [D0ZXY2_SALT1]	57.6113	61.993	51.2991	61.8189	24.5265	49.1667	51.1944	58.3533	61.6132	59.7124	63.762	71.2169	59.8021	56.559	0.945769
D0ZIZ8	Putative cytoplasmic protein OS=Salmonella typhimurium (strain 14028s / SGSC 2262) GN=yciE PE=4 SV=1 - [D0ZIZ8_SALT1]	61.4462	55.4162	99.2966	451.523	1	1	35.1159	17.1788	1	1	1	1	58.4312	275.41	4.7134
D0ZQV3	50S ribosomal protein L7/L12 OS=Salmonella typhimurium (strain 14028s / SGSC 2262) GN=rplL PE=3 SV=1 - [D0ZQV3_SALT1]	64.7589	51.7628	61.2122	84.8681	55.1978	77.3769	111.372	81.7863	141.464	61.8418	115.296	185.316	58.2609	73.0401	1.25367
D0ZKX1	30S ribosomal protein S2 OS=Salmonella typhimurium (strain 14028s / SGSC 2262) GN=rpsB PE=3 SV=1 - [D0ZKX1_SALT1]	56.6472	57.1913	59.5992	51.5328	37.4733	41.5114	41.6246	38.4847	54.8951	36.7463	38.8217	41.1116	56.9192	55.566	0.976225
D0ZNP6	Transcription termination factor Rho OS=Salmonella typhimurium (strain 14028s / SGSC 2262) GN=rho PE=3 SV=1 - [D0ZNP6_SALT1]	57.1239	54.8683	51.7222	58.1816	39.9448	31.1938	79.2874	44.5734	75.237	39.3714	69.4717	62.816	55.9961	54.9519	0.981352
D0ZQU2	Phosphoenolpyruvate-protein phosphotransferase OS=Salmonella typhimurium (strain 14028s / SGSC 2262) GN=ptsI PE=3 SV=1 - [D0ZQU2_SALT1]	51.6173	58.1774	88.2395	95.7733	47.4428	42.219	93.1957	81.7458	82.5896	27.6884	81.9331	95.5376	54.8974	92.0064	1.67597
D0ZQF1	Alpha-ketoglutarate decarboxylase OS=Salmonella typhimurium (strain 14028s / SGSC 2262) GN=kgd PE=4 SV=1 - [D0ZQF1_SALT1]	63.5463	46.2469	71.4956	61.1963	57.9796	54.9875	118.244	117.464	115.643	51.8662	151.242	158.717	54.8966	66.3459	1.20856
D0ZU91	Putative NAD-dependent aldehyde dehydrogenase OS=Salmonella typhimurium (strain 14028s / SGSC 2262) GN=STM14_5430 PE=3 SV=1 - [D0ZU91_SALT1]	57.1218	52.5185	191.263	217.695	41.2228	34.2638	225.115	161.123	1	1	1	1	54.8201	204.479	3.72999
D0ZV97	Isocitrate dehydrogenase [NADP] OS=Salmonella typhimurium (strain 14028s / SGSC 2262) GN=icdA PE=3 SV=1 - [D0ZV97_SALT1]	47.8934	61.1998	93.7157	114.184	72.8875	93.6883	158.863	94.1918	115.553	65.997	153.171	176.684	54.5466	103.95	1.90571
D0ZIZ9	Putative catalase OS=Salmonella typhimurium (strain 14028s / SGSC 2262) GN=STM14_2094 PE=4 SV=1 - [D0ZIZ9_SALT1]	68.2467	38.4287	218.454	163.384	1	1	31.1219	31.9861	1	1	1	1	53.3377	190.919	3.57944
D0ZQV1	50S ribosomal protein L1 OS=Salmonella typhimurium (strain 14028s / SGSC 2262) GN=rplA PE=3 SV=1 - [D0ZQV1_SALT1]	53.5226	52.8783	59.5164	66.5961	54.4532	52.1135	61.8916	48.8444	63.5626	52.1199	52.1162	51.1753	53.2004	63.0562	1.18526
D0ZWI1	Transketolase OS=Salmonella typhimurium (strain 14028s / SGSC 2262) GN=tktA PE=4 SV=1 - [D0ZWI1_SALT1]	52.6134	49.8722	42.7875	62.2887	51.9476	53.6177	61.7117	66.6949	77.9482	65.8941	71.1883	143.211	51.2428	52.5381	1.02528
D0ZNF4	Fructose-bisphosphate aldolase OS=Salmonella typhimurium (strain 14028s / SGSC 2262) GN=fbaB PE=4 SV=1 - [D0ZNF4_SALT1]	53.5993	48.1737	97.9752	135.484	45.5813	44.8119	119.232	131.724	1	1	1	1	50.8865	116.729	2.29392
D0ZWQ1	Murein lipoprotein OS=Salmonella typhimurium (strain 14028s / SGSC 2262) GN=lpp PE=3 SV=1 - [D0ZWQ1_SALT1]	47.6213	53.8178	81.4942	91.6188	62.8815	47.1125	74.7376	63.6829	75.4949	41.6685	71.9138	89.1728	50.7195	86.5565	1.70657
D0ZJZ0	Pyruvate dehydrogenase E1 component OS=Salmonella typhimurium (strain 14028s / SGSC 2262) GN=aceE PE=3 SV=1 - [D0ZJZ0_SALT1]	53.968	45.3724	99.992	97.4372	45.1828	44.2438	121.373	73.2267	77.3138	39.3116	68.515	111.112	49.6702	98.7146	1.9874
D0ZR81	2,3-bisphosphoglycerate-dependent phosphoglycerate mutase OS=Salmonella typhimurium (strain 14028s / SGSC 2262) GN=gpmA PE=3 SV=1 - [D0ZR81_SALT1]	59.9157	39.1492	64.5299	113.625	46.5482	44.643	88.4263	74.1227	59.8474	46.4692	84.8378	81.1253	49.5325	89.0776	1.79837
D0ZRZ7	Acetyl-coenzyme A synthetase OS=Salmonella typhimurium (strain 14028s / SGSC 2262) GN=acs PE=3 SV=1 - [D0ZRZ7_SALT1]	54.4516	44.1549	119.897	113.678	63.2668	45.2384	192.497	155.834	112.591	34.9115	131.991	137.499	49.3032	116.788	2.36877
D0ZJ14	Oligopeptide transport protein OS=Salmonella typhimurium (strain 14028s / SGSC 2262) GN=oppA PE=4 SV=1 - [D0ZJ14_SALT1]	61.1612	34.6335	91.4352	148.411	46.2569	53.8639	182.794	143.823	138.993	91.2112	221.555	254.516	47.8973	119.923	2.50376
D0ZIK9	30S ribosomal protein S3 OS=Salmonella typhimurium (strain 14028s / SGSC 2262) GN=rpsC PE=3 SV=1 - [D0ZIK9_SALT1]	51.8176	42.3314	65.8359	45.7456	49.5856	62.4796	57.1477	41.5736	74.4254	46.4547	32.5513	38.9757	47.0745	55.7907	1.18516
D0ZWQ2	Pyruvate kinase OS=Salmonella typhimurium (strain 14028s / SGSC 2262) GN=pykF PE=3 SV=1 - [D0ZWQ2_SALT1]	51.4975	41.4152	131.375	117.113	43.4839	48.6542	118.827	94.9268	59.8518	51.6552	31.5175	51.4499	46.4564	124.244	2.67442
D0ZIK3	50S ribosomal protein L5 OS=Salmonella typhimurium (strain 14028s / SGSC 2262) GN=rplE PE=3 SV=1 - [D0ZIK3_SALT1]	51.6718	37.6285	49.628	39.9519	36.2162	51.4792	49.5594	46.9723	49.9518	31.9394	35.3516	31.1286	44.6501	44.7899	1.00313
D0ZQB1	Phosphoglucomutase OS=Salmonella typhimurium (strain 14028s / SGSC 2262) GN=pgm PE=3 SV=1 - [D0ZQB1_SALT1]	47.1869	41.8986	81.9239	88.8652	25.4395	41.5551	84.1189	53.8684	55.6336	31.1744	64.8134	64.1962	44.5428	85.3946	1.91714
D0ZT13	Adenylosuccinate synthetase OS=Salmonella typhimurium (strain 14028s / SGSC 2262) GN=purA PE=3 SV=1 - [D0ZT13_SALT1]	42.9312	45.4592	28.8154	38.5297	98.1544	123.692	152.411	118.922	71.1499	53.7316	73.2596	78.1771	44.1952	33.6726	0.761905
D0ZIJ8	30S ribosomal protein S5 OS=Salmonella typhimurium (strain 14028s / SGSC 2262) GN=rpsE PE=3 SV=1 - [D0ZIJ8_SALT1]	41.9197	45.9466	62.5911	49.1725	26.8837	45.6677	55.1849	37.2818	48.4576	31.2699	26.8732	31.7155	43.9332	55.8818	1.27197
D0ZMJ6	CDP-6-deoxy-D-xylo-4-hexulose-3-dehydrase OS=Salmonella typhimurium (strain 14028s / SGSC 2262) GN=rfbH PE=3 SV=1 - [D0ZMJ6_SALT1]	41.164	46.4769	36.4589	52.6876	36.5431	35.6185	74.2935	34.4517	71.2892	52.5624	57.3579	87.1248	43.8204	44.5733	1.01718
D0ZIK0	50S ribosomal protein L6 OS=Salmonella typhimurium (strain 14028s / SGSC 2262) GN=rplF PE=3 SV=1 - [D0ZIK0_SALT1]	43.4384	43.4422	51.1144	46.8916	31.7986	42.5614	55.8615	29.1978	47.9777	41.8481	28.1287	39.4577	43.4403	49.003	1.12805
D0ZKJ9	Dipeptide transport protein OS=Salmonella typhimurium (strain 14028s / SGSC 2262) GN=dppA PE=4 SV=1 - [D0ZKJ9_SALT1]	51.6346	34.7585	54.4782	61.6551	21.8148	22.1876	64.178	39.8184	33.7575	4.95755	33.1516	46.5935	43.1966	58.0666	1.34424
D0ZJ71	Glutamate dehydrogenase OS=Salmonella typhimurium (strain 14028s / SGSC 2262) GN=STM14_2170 PE=3 SV=1 - [D0ZJ71_SALT1]	44.1414	41.8811	75.1693	55.9112	39.9752	46.39	87.4125	65.6216	111.313	74.5763	117.519	132.373	43.0113	65.5402	1.52379
D0ZK33	Cold shock-like protein CspC OS=Salmonella typhimurium (strain 14028s / SGSC 2262) GN=cspC PE=3 SV=1 - [D0ZK33_SALT1]	41.5572	43.487	17.2869	27.8428	26.713	41.138	38.9267	31.7752	31.9278	29.6421	23.1116	29.9174	42.5221	22.5648	0.530662
D0ZIL4	50S ribosomal protein L4 OS=Salmonella typhimurium (strain 14028s / SGSC 2262) GN=rplD PE=3 SV=1 - [D0ZIL4_SALT1]	39.4474	45.2112	39.8167	49.2614	44.7627	51.5774	39.7991	51.52	73.5811	62.8913	49.1289	46.8123	42.3293	44.539	1.0522
D0ZWX7	Glutathionine S-transferase OS=Salmonella typhimurium (strain 14028s / SGSC 2262) GN=gst PE=3 SV=1 - [D0ZWX7_SALT1]	41.1617	41.6212	63.9116	126.325	52.6754	49.2462	119.154	99.1359	53.1948	43.4411	91.2824	186.156	41.3914	95.1185	2.29802
D0ZN77	Adenylate kinase OS=Salmonella typhimurium (strain 14028s / SGSC 2262) GN=adk PE=3 SV=1 - [D0ZN77_SALT1]	46.6186	34.7966	21.9215	15.8116	27.2244	28.8357	31.3452	19.155	36.1115	22.8497	22.2524	31.4813	40.7076	18.8665	0.463465
D0ZMY2	Putative thiol-alkyl hydroperoxide reductase OS=Salmonella typhimurium (strain 14028s / SGSC 2262) GN=STM14_0476 PE=4 SV=1 - [D0ZMY2_SALT1]	31.9742	49.217	83.1314	78.3961	42.1419	38.1243	75.9156	56.9266	67.3359	29.8533	119.643	97.6747	40.5956	80.7638	1.98947
D0ZRN4	Transaldolase OS=Salmonella typhimurium (strain 14028s / SGSC 2262) GN=talA PE=3 SV=1 - [D0ZRN4_SALT1]	42.2613	38.8452	111.956	99.2468	1	1	91.5823	91.9452	1	1	1	1	40.5533	105.601	2.60402
D0ZQU3	Glucose-specific PTS system component OS=Salmonella typhimurium (strain 14028s / SGSC 2262) GN=crr PE=4 SV=1 - [D0ZQU3_SALT1]	35.3832	44.9812	52.2168	43.4762	37.613	39.1333	51.1162	49.8914	37.8452	29.8597	31.1451	48.4473	40.1822	47.8465	1.19074
D0ZIJ1	30S ribosomal protein S4 OS=Salmonella typhimurium (strain 14028s / SGSC 2262) GN=rpsD PE=3 SV=1 - [D0ZIJ1_SALT1]	42.613	37.4877	32.4951	31.3397	31.5298	41.6794	55.1425	37.3926	54.8432	41.4813	34.2494	31.1827	40.0503	31.9174	0.796932
D0ZPQ8	Uncharacterized protein OS=Salmonella typhimurium (strain 14028s / SGSC 2262) GN=elaB PE=4 SV=1 - [D0ZPQ8_SALT1]	41.9456	37.7119	91.9222	137.757	36.4926	28.7899	114.187	128.763	1	1	1	1	39.8288	114.839	2.88333
D0ZS61	10 kDa chaperonin OS=Salmonella typhimurium (strain 14028s / SGSC 2262) GN=groS PE=3 SV=1 - [D0ZS61_SALT1]	41.1436	38.1391	43.4692	42.5914	35.1388	41.7477	36.9673	36.8247	49.2193	35.1667	36.1112	52.1224	39.6414	43.0303	1.08549
D0ZWD6	Lysine--tRNA ligase OS=Salmonella typhimurium (strain 14028s / SGSC 2262) GN=lysS PE=3 SV=1 - [D0ZWD6_SALT1]	42.6634	34.9798	33.323	45.9633	35.2179	39.1382	67.8518	31.5234	39.2216	32.9189	54.1184	61.1775	38.8216	39.6431	1.02116
D0ZQJ1	Acetate kinase OS=Salmonella typhimurium (strain 14028s / SGSC 2262) GN=ackA PE=3 SV=1 - [D0ZQJ1_SALT1]	35.1787	41.6517	28.5874	48.1866	37.1161	51.1812	51.2814	36.9568	52.1317	41.8344	41.2197	56.8611	38.4152	38.387	0.999265
D0ZIL2	50S ribosomal protein L2 OS=Salmonella typhimurium (strain 14028s / SGSC 2262) GN=rplB PE=3 SV=1 - [D0ZIL2_SALT1]	38.2111	38.2135	39.9132	31.4259	45.7515	44.2827	44.7961	24.7792	42.4548	31.2877	21.2544	32.3477	38.2123	35.6695	0.933457
D0ZS77	Fumarate reductase iron-sulfur subunit OS=Salmonella typhimurium (strain 14028s / SGSC 2262) GN=frdB PE=4 SV=1 - [D0ZS77_SALT1]	42.7966	32.9767	12.4825	57.6262	18.5419	16.1384	66.1963	52.3959	56.4115	22.1127	52.1215	65.5957	37.8866	35.0543	0.925243
D0ZI95	Probable thiol peroxidase OS=Salmonella typhimurium (strain 14028s / SGSC 2262) GN=tpx PE=3 SV=1 - [D0ZI95_SALT1]	45.416	29.9911	21.1194	56.9641	54.3932	68.9932	81.8115	81.5273	51.4377	55.8818	87.495	119.146	37.7036	39.0418	1.03549
D0ZNV0	Uridine phosphorylase OS=Salmonella typhimurium (strain 14028s / SGSC 2262) GN=udp PE=4 SV=1 - [D0ZNV0_SALT1]	31.428	42.4749	31.6529	71.2149	22.3162	33.6871	57.5297	23.3846	45.1111	9.71112	47.3539	64.1748	36.9514	51.4339	1.39193
D0ZL45	Methyl accepting chemotaxis protein II OS=Salmonella typhimurium (strain 14028s / SGSC 2262) GN=cheM PE=4 SV=1 - [D0ZL45_SALT1]	41.5273	32.37	1	1	58.9918	75.1732	81.4131	42.3246	48.2513	1	54.9189	46.1492	36.9487	1	0.0270646
D0ZQN6	3-oxoacyl-(Acyl carrier protein) synthase I OS=Salmonella typhimurium (strain 14028s / SGSC 2262) GN=fabB PE=3 SV=1 - [D0ZQN6_SALT1]	35.5477	37.8362	38.4741	47.7718	37.7812	26.7511	42.1684	41.6539	26.7625	36.3869	48.4313	37.9162	36.692	43.123	1.17527
D0ZX61	Oxidoreductase OS=Salmonella typhimurium (strain 14028s / SGSC 2262) GN=yghA PE=4 SV=1 - [D0ZX61_SALT1]	35.9963	37.1556	91.8436	114.176	13.2757	18.5152	71.1294	51.5178	1	1	1	1	36.5759	103.01	2.81633
D0ZW92	Phosphoenolpyruvate synthase OS=Salmonella typhimurium (strain 14028s / SGSC 2262) GN=pps PE=3 SV=1 - [D0ZW92_SALT1]	34.8585	37.2772	95.1174	66.7748	33.6164	32.2344	78.1993	61.9549	54.3789	23.5516	61.4467	88.185	36.0679	80.9461	2.24427
D0ZQE9	Succinate dehydrogenase flavoprotein subunit OS=Salmonella typhimurium (strain 14028s / SGSC 2262) GN=sdhA PE=4 SV=1 - [D0ZQE9_SALT1]	32.9114	38.1217	77.3217	66.4385	39.7176	44.6873	128.723	59.7651	61.6915	28.2712	91.8181	127.687	35.5165	71.8801	2.02385
D0ZMI7	6-phosphogluconate dehydrogenase, decarboxylating OS=Salmonella typhimurium (strain 14028s / SGSC 2262) GN=gnd PE=3 SV=1 - [D0ZMI7_SALT1]	34.1652	36.6245	57.2255	51.6214	37.3183	18.3343	78.4642	59.9626	74.7312	68.246	89.1332	67.5551	35.3948	54.4235	1.53761
D0ZK27	Mannose-specific PTS system protein IID OS=Salmonella typhimurium (strain 14028s / SGSC 2262) GN=manZ PE=4 SV=1 - [D0ZK27_SALT1]	48.7192	21.817	21.4839	29.3299	17.3541	37.1266	54.6541	34.9191	64.9541	33.5652	66.4899	74.4178	35.2681	25.4069	0.720393
D0ZTQ2	NAD(P)H dehydrogenase (quinone) OS=Salmonella typhimurium (strain 14028s / SGSC 2262) GN=wraB PE=3 SV=1 - [D0ZTQ2_SALT1]	35.1169	33.82	58.7118	47.3673	21.5178	11.2317	37.5345	48.1391	1	1	1	1	34.4685	53.0395	1.53878
D0ZSK4	Aromatic amino acid aminotransferase OS=Salmonella typhimurium (strain 14028s / SGSC 2262) GN=aspC PE=3 SV=1 - [D0ZSK4_SALT1]	32.4263	34.2197	51.1412	37.412	57.1863	41.5169	62.1638	61.4312	65.5558	22.7198	57.5137	57.5723	33.323	44.2766	1.32871
D0ZJ54	Ribose-phosphate pyrophosphokinase OS=Salmonella typhimurium (strain 14028s / SGSC 2262) GN=prsA PE=3 SV=1 - [D0ZJ54_SALT1]	31.7795	33.9815	47.1772	24.4423	36.6728	42.7832	61.5875	45.5174	56.347	31.1381	42.1823	51.3767	32.8805	35.8098	1.08909
D0ZT43	50S ribosomal protein L9 OS=Salmonella typhimurium (strain 14028s / SGSC 2262) GN=rplI PE=3 SV=1 - [D0ZT43_SALT1]	33.6149	29.9634	26.6693	25.1843	24.2322	27.519	26.9962	27.7452	35.6212	32.1192	22.1834	25.9655	31.7891	25.9268	0.815588
D0ZNL0	Galactose transport protein OS=Salmonella typhimurium (strain 14028s / SGSC 2262) GN=mglB PE=4 SV=1 - [D0ZNL0_SALT1]	35.2887	27.3679	37.5911	27.3172	29.3891	21.1134	37.3666	26.7156	51.8121	27.5518	63.1869	61.9881	31.3283	32.4541	1.03594
D0ZQU1	Phosphohistidinoprotein-hexose phosphotransferase component of PTS system (Hpr) OS=Salmonella typhimurium (strain 14028s / SGSC 2262) GN=ptsH PE=4 SV=1 - [D0ZQU1_SALT1]	25.3514	37.1188	22.1513	21.5892	31.8536	26.2699	31.3851	17.9495	29.7383	12.7963	11.3186	42.5513	31.2351	21.8703	0.700182
D0ZKC9	Arginine--tRNA ligase OS=Salmonella typhimurium (strain 14028s / SGSC 2262) GN=argS PE=3 SV=1 - [D0ZKC9_SALT1]	29.6949	32.5613	5.28948	11.1771	1	36.4521	21.3486	26.2335	21.3839	21.62	28.3998	22.6663	31.1281	8.2333	0.264498
D0ZSK8	Asparagine--tRNA ligase OS=Salmonella typhimurium (strain 14028s / SGSC 2262) GN=asnS PE=3 SV=1 - [D0ZSK8_SALT1]	39.7125	22.3331	29.1288	27.3752	25.1719	21.3487	31.5149	22.3127	35.3463	13.9415	33.1589	35.6932	31.0228	28.252	0.910685
D0ZIL5	50S ribosomal protein L3 OS=Salmonella typhimurium (strain 14028s / SGSC 2262) GN=rplC PE=3 SV=1 - [D0ZIL5_SALT1]	27.9199	32.6683	33.9151	33.2677	25.5488	19.9471	29.6564	28.9541	31.7772	33.4464	29.8352	28.5177	30.2941	33.5914	1.10884
D0ZN38	Transcriptional regulator HU subunit beta OS=Salmonella typhimurium (strain 14028s / SGSC 2262) GN=hupB PE=3 SV=1 - [D0ZN38_SALT1]	37.6564	22.5372	17.9235	24.8332	63.1168	51.977	41.1112	69.6629	67.4225	72.6279	111.989	81.2113	30.0968	21.3783	0.710318
D0ZQV2	50S ribosomal protein L10 OS=Salmonella typhimurium (strain 14028s / SGSC 2262) GN=rplJ PE=3 SV=1 - [D0ZQV2_SALT1]	31.2143	28.7896	37.4714	44.4722	27.1431	27.3981	44.4978	29.8426	54.9653	31.4175	24.9681	32.173	30.0019	40.9718	1.36564
D0ZIL0	50S ribosomal protein L22 OS=Salmonella typhimurium (strain 14028s / SGSC 2262) GN=rplV PE=3 SV=1 - [D0ZIL0_SALT1]	32.9945	26.9471	34.1527	27.2613	36.6733	23.8134	31.9493	15.8937	46.1821	21.4186	16.7711	15.3438	29.9708	30.707	1.02456
D0ZXW4	Putative intracellular proteinase OS=Salmonella typhimurium (strain 14028s / SGSC 2262) GN=yhbO PE=4 SV=1 - [D0ZXW4_SALT1]	33.1959	25.6541	33.3116	46.7647	1	1	43.5117	28.2981	1	1	1	1	29.425	40.0381	1.36068
D0ZTB4	Putative translation initiation inhibitor OS=Salmonella typhimurium (strain 14028s / SGSC 2262) GN=yjgF PE=4 SV=1 - [D0ZTB4_SALT1]	31.4141	27.4159	11.6374	21.7561	43.8732	35.8849	33.7559	39.1332	42.3841	46.4213	45.5579	35.6672	29.415	16.6968	0.567627
D0ZXX7	Polyribonucleotide nucleotidyltransferase OS=Salmonella typhimurium (strain 14028s / SGSC 2262) GN=pnp PE=3 SV=1 - [D0ZXX7_SALT1]	34.4493	24.3271	46.6457	64.1258	22.3712	26.3369	69.3213	43.1918	71.6941	33.3169	58.4537	65.8316	29.3882	55.3858	1.88462
D0ZLI3	Protein-export protein SecB OS=Salmonella typhimurium (strain 14028s / SGSC 2262) GN=secB PE=3 SV=1 - [D0ZLI3_SALT1]	28.7629	29.6865	27.1391	38.4137	31.5722	33.4214	69.613	34.1939	36.6424	29.2112	35.3723	59.782	29.2247	32.7764	1.12153
D0ZQF4	Succinyl-CoA ligase [ADP-forming] subunit alpha OS=Salmonella typhimurium (strain 14028s / SGSC 2262) GN=sucD PE=3 SV=1 - [D0ZQF4_SALT1]	31.4253	26.4166	45.1123	61.3757	28.3117	42.1497	74.4628	39.8192	64.2113	38.4458	77.8215	94.5536	28.921	53.244	1.84102
D0ZI65	Universal stress protein OS=Salmonella typhimurium (strain 14028s / SGSC 2262) GN=ynaF PE=3 SV=1 - [D0ZI65_SALT1]	24.6858	32.7183	33.8715	46.2935	24.3145	32.7457	55.5359	35.5992	58.5223	31.9915	91.8651	127.431	28.702	40.0825	1.3965
D0ZPM6	Glycerophosphodiester phosphodiesterase OS=Salmonella typhimurium (strain 14028s / SGSC 2262) GN=glpQ PE=4 SV=1 - [D0ZPM6_SALT1]	35.1812	22.1419	1	1	31.9162	37.4427	48.4252	8.29882	58.2696	32.8162	34.7119	42.2338	28.6616	1	0.0348899
D0ZN75	Chaperone protein HtpG OS=Salmonella typhimurium (strain 14028s / SGSC 2262) GN=htpG PE=3 SV=1 - [D0ZN75_SALT1]	33.3165	23.6221	31.1632	19.1563	28.1118	17.1935	42.5662	36.8796	71.2211	47.139	49.7198	71.1318	28.4693	25.1597	0.883749
D0ZR32	Glucose-6-phosphate isomerase OS=Salmonella typhimurium (strain 14028s / SGSC 2262) GN=pgi PE=3 SV=1 - [D0ZR32_SALT1]	33.3573	23.572	111.728	81.7475	26.6819	18.466	83.3526	64.4497	31.9791	15.9715	26.1835	15.6333	28.4646	96.7379	3.39853
D0ZSG4	Serine--tRNA ligase OS=Salmonella typhimurium (strain 14028s / SGSC 2262) GN=serS PE=3 SV=1 - [D0ZSG4_SALT1]	27.1444	29.2554	19.6192	21.5936	25.3115	15.1286	33.6762	28.4824	35.857	25.456	27.7484	39.4733	28.1999	20.6064	0.730727
D0ZT40	30S ribosomal protein S6 OS=Salmonella typhimurium (strain 14028s / SGSC 2262) GN=rpsF PE=3 SV=1 - [D0ZT40_SALT1]	21.4861	34.8114	21.6149	38.2123	38.1545	34.1731	29.8952	22.5552	51.9836	24.1748	18.1254	36.1963	28.1488	29.9136	1.0627
D0ZIJ3	30S ribosomal protein S13 OS=Salmonella typhimurium (strain 14028s / SGSC 2262) GN=rpsM PE=3 SV=1 - [D0ZIJ3_SALT1]	34.8122	21.3699	18.7613	31.3227	24.8974	31.7314	32.1417	26.4845	38.4963	26.3919	27.1152	21.2213	28.091	25.042	0.891459
D0ZWG5	Ribose-5-phosphate isomerase A OS=Salmonella typhimurium (strain 14028s / SGSC 2262) GN=rpiA PE=3 SV=1 - [D0ZWG5_SALT1]	31.9943	24.1336	41.6989	51.4215	11.5565	12.5982	47.1924	22.1114	21.2123	1	19.3759	34.9186	28.0639	46.5602	1.65907
D0ZU18	Uncharacterized protein OS=Salmonella typhimurium (strain 14028s / SGSC 2262) GN=ygaU PE=4 SV=1 - [D0ZU18_SALT1]	31.5112	24.5213	117.793	81.1557	11.2448	11.1411	46.1172	48.1152	1	1	1	1	28.0163	99.4742	3.55059
D0ZR42	Maltose ABC transporter periplasmic protein OS=Salmonella typhimurium (strain 14028s / SGSC 2262) GN=malE PE=4 SV=1 - [D0ZR42_SALT1]	39.3175	16.5158	17.2378	22.8267	13.3527	19.1864	31.1213	5.41979	42.1843	11.6152	12.9812	16.5794	27.9167	20.0323	0.717574
D0ZPY3	Triosephosphate isomerase OS=Salmonella typhimurium (strain 14028s / SGSC 2262) GN=tpiA PE=3 SV=1 - [D0ZPY3_SALT1]	33.5842	21.3851	45.5824	61.2697	9.11199	25.8984	57.9671	39.4621	34.514	21.5296	26.8591	25.4748	27.4846	53.426	1.94385
D0ZRU8	Nucleoside diphosphate kinase OS=Salmonella typhimurium (strain 14028s / SGSC 2262) GN=ndk PE=3 SV=1 - [D0ZRU8_SALT1]	31.2923	23.1188	25.9233	25.7712	43.5315	39.8654	53.6387	41.6429	65.1144	33.2362	62.7844	75.1467	27.2055	25.8473	0.950074
D0ZJW7	Cell division protein FtsZ OS=Salmonella typhimurium (strain 14028s / SGSC 2262) GN=ftsZ PE=3 SV=1 - [D0ZJW7_SALT1]	32.2114	21.7596	46.9136	38.6622	25.6656	26.6718	41.2111	35.1967	44.7452	27.9317	38.7592	29.8912	26.9855	42.7879	1.58559
D0ZRE8	Glutamine ABC transporter periplasmic protein OS=Salmonella typhimurium (strain 14028s / SGSC 2262) GN=glnH PE=3 SV=1 - [D0ZRE8_SALT1]	31.6576	22.2843	34.6762	32.9872	31.8464	21.6234	55.6116	31.5981	87.6266	44.1294	98.3631	122.672	26.9709	33.8317	1.25438
D0ZQT7	Cysteine synthase OS=Salmonella typhimurium (strain 14028s / SGSC 2262) GN=cysK PE=3 SV=1 - [D0ZQT7_SALT1]	32.2263	21.6552	35.7818	39.5115	15.7698	31.1247	36.9412	41.3496	34.7277	17.6179	34.1113	31.5412	26.9407	37.6466	1.39739
D0ZIJ2	30S ribosomal protein S11 OS=Salmonella typhimurium (strain 14028s / SGSC 2262) GN=rpsK PE=3 SV=1 - [D0ZIJ2_SALT1]	31.3229	22.3324	25.7378	21.6734	21.3547	24.1124	21.3126	23.1958	23.8214	18.9121	21.1819	15.7467	26.8276	23.7056	0.883626
D0ZQX6	Zinc resistance protein OS=Salmonella typhimurium (strain 14028s / SGSC 2262) GN=zraP PE=4 SV=1 - [D0ZQX6_SALT1]	34.8779	18.7151	1	1	11.8314	19.4562	1	1	38.1117	25.8757	1	1	26.7965	1	0.0373183
D0ZW53	Catalase OS=Salmonella typhimurium (strain 14028s / SGSC 2262) GN=katE PE=3 SV=1 - [D0ZW53_SALT1]	27.5673	25.5989	15.2765	27.1995	16.6479	17.8954	47.1112	38.1472	1	1	1	1	26.5831	21.238	0.798928
D0ZIL6	30S ribosomal protein S10 OS=Salmonella typhimurium (strain 14028s / SGSC 2262) GN=rpsJ PE=3 SV=1 - [D0ZIL6_SALT1]	28.9468	24.1862	26.2995	17.479	16.1942	21.8262	26.8117	13.8556	35.2265	21.2126	11.6819	17.2426	26.5665	21.8893	0.823941
D0ZKW6	UPF0325 protein YaeH OS=Salmonella typhimurium (strain 14028s / SGSC 2262) GN=yaeH PE=3 SV=1 - [D0ZKW6_SALT1]	31.817	21.2578	64.4435	51.6194	23.1263	22.7856	45.2125	45.1126	48.5843	36.3813	65.4432	51.7875	26.5374	58.0314	2.18678
D0ZV61	Putative ABC transporter ATP-binding protein OS=Salmonella typhimurium (strain 14028s / SGSC 2262) GN=yjjK PE=3 SV=1 - [D0ZV61_SALT1]	24.1854	28.5471	58.3583	61.1154	27.8711	29.7472	76.5249	56.9382	44.2485	26.3866	43.7218	63.6378	26.3663	59.7368	2.26565
D0ZIF4	Acetyl-CoA carboxylase biotin carboxylase subunit OS=Salmonella typhimurium (strain 14028s / SGSC 2262) GN=accC PE=4 SV=1 - [D0ZIF4_SALT1]	26.1796	26.1152	46.3185	46.3874	22.3568	15.5718	41.9129	22.132	32.8868	9.16912	17.9262	25.1162	26.1474	46.3529	1.77275
D0ZTR4	Protein disaggregation chaperone OS=Salmonella typhimurium (strain 14028s / SGSC 2262) GN=clpB PE=3 SV=1 - [D0ZTR4_SALT1]	29.9518	21.2638	143.185	141.873	26.6491	31.4647	155.738	84.152	48.5115	14.6124	81.9973	123.519	25.6078	142.529	5.56583
D0ZIJ6	50S ribosomal protein L15 OS=Salmonella typhimurium (strain 14028s / SGSC 2262) GN=rplO PE=3 SV=1 - [D0ZIJ6_SALT1]	32.3118	18.7934	13.9226	19.6478	27.4548	26.1135	22.4765	16.9982	39.1924	25.2468	19.3733	21.8644	25.5526	16.7852	0.656889
D0ZXS1	Putative periplasmic protein OS=Salmonella typhimurium (strain 14028s / SGSC 2262) GN=STM14_1918 PE=4 SV=1 - [D0ZXS1_SALT1]	26.3188	24.2738	24.3315	15.6641	21.9381	26.4618	27.9116	19.1632	61.7955	51.4739	53.1463	56.7563	25.2963	19.9978	0.790544
D0ZQ76	Glutamate and aspartate transporter subunit OS=Salmonella typhimurium (strain 14028s / SGSC 2262) GN=gltI PE=4 SV=1 - [D0ZQ76_SALT1]	28.1146	22.236	43.6219	33.2892	54.1262	28.1134	64.1116	47.1516	69.9529	35.8569	11.1178	4.64117	25.1753	38.4555	1.52751
D0ZKM7	Glycine--tRNA ligase beta subunit OS=Salmonella typhimurium (strain 14028s / SGSC 2262) GN=glyS PE=3 SV=1 - [D0ZKM7_SALT1]	27.5212	22.5139	16.1443	44.1644	18.8795	25.8181	45.3673	55.1692	48.8686	9.11345	42.1159	41.5683	25.0175	30.1543	1.20533
D0ZUV1	Alanine--tRNA ligase OS=Salmonella typhimurium (strain 14028s / SGSC 2262) GN=alaS PE=3 SV=1 - [D0ZUV1_SALT1]	24.1577	25.4481	23.1418	22.2995	21.2721	14.5163	43.7117	23.2533	48.8829	45.2816	31.1613	46.3935	24.8029	22.7206	0.916048
D0ZKE5	Universal stress protein OS=Salmonella typhimurium (strain 14028s / SGSC 2262) GN=uspA PE=3 SV=1 - [D0ZKE5_SALT1]	25.8779	23.6447	11.1893	65.9248	15.7959	37.5688	51.1142	26.6531	52.8643	23.3915	81.687	334.758	24.7613	38.557	1.55715
D0ZN53	Uncharacterized protein OS=Salmonella typhimurium (strain 14028s / SGSC 2262) GN=ybaY PE=4 SV=1 - [D0ZN53_SALT1]	21.1171	27.3111	111.396	86.6724	15.9216	15.8537	58.8853	46.2672	1	1	1	1	24.2141	99.0344	4.08994
D0ZPK7	Outer membrane porin protein C OS=Salmonella typhimurium (strain 14028s / SGSC 2262) GN=ompC PE=3 SV=1 - [D0ZPK7_SALT1]	33.6616	14.3112	31.7774	25.8499	21.2196	22.7134	67.4865	45.5217	49.1533	7.53689	28.6978	35.185	23.9864	28.8136	1.20125
D0ZUV5	Protein RecA OS=Salmonella typhimurium (strain 14028s / SGSC 2262) GN=recA PE=3 SV=1 - [D0ZUV5_SALT1]	23.1876	24.1839	31.1331	22.7474	19.8522	24.2277	27.1134	28.1626	24.8494	8.73117	31.5948	42.4911	23.6858	26.9402	1.1374
D0ZLY2	Aminoacyl-histidine dipeptidase OS=Salmonella typhimurium (strain 14028s / SGSC 2262) GN=pepD PE=4 SV=1 - [D0ZLY2_SALT1]	21.7812	25.3179	55.8612	41.2322	17.4131	21.1614	54.1197	26.4753	48.3327	15.2683	52.6119	43.1826	23.5495	48.5467	2.06147
D0ZW45	DNA-binding transcriptional activator OsmE OS=Salmonella typhimurium (strain 14028s / SGSC 2262) GN=osmE PE=4 SV=1 - [D0ZW45_SALT1]	21.1172	25.8789	24.3592	47.5382	19.9178	23.8646	38.5361	26.5539	8.1538	1	11.1689	21.3443	23.498	35.9487	1.52986
D0ZIK1	30S ribosomal protein S8 OS=Salmonella typhimurium (strain 14028s / SGSC 2262) GN=rpsH PE=3 SV=1 - [D0ZIK1_SALT1]	18.3687	28.4788	6.58126	16.6939	8.15874	26.3267	25.7752	4.76974	23.7848	11.6861	23.7219	35.9795	23.4237	11.6376	0.49683
D0ZR54	Putative stress-response protein OS=Salmonella typhimurium (strain 14028s / SGSC 2262) GN=yjbJ PE=4 SV=1 - [D0ZR54_SALT1]	21.1414	23.5744	41.8762	45.4828	6.54215	6.66537	23.3754	23.1138	1	1	1	1	22.3579	43.6795	1.95365
D0ZRN5	Transketolase OS=Salmonella typhimurium (strain 14028s / SGSC 2262) GN=tktB PE=4 SV=1 - [D0ZRN5_SALT1]	21.1815	23.5298	89.2324	112.952	1	1	114.879	92.6684	1	1	1	1	22.3556	101.092	4.522
D0ZQV0	50S ribosomal protein L11 OS=Salmonella typhimurium (strain 14028s / SGSC 2262) GN=rplK PE=3 SV=1 - [D0ZQV0_SALT1]	27.7525	16.7732	17.7366	21.7918	14.7155	17.3559	23.4383	13.8151	27.2248	14.1276	11.6219	15.1976	22.2628	19.7642	0.887766
D0ZTS8	50S ribosomal protein L19 OS=Salmonella typhimurium (strain 14028s / SGSC 2262) GN=rplS PE=3 SV=1 - [D0ZTS8_SALT1]	21.6415	22.4742	24.5545	27.2261	21.1181	25.1777	31.5695	21.8664	23.3164	23.1151	27.7117	32.7694	22.0579	25.8903	1.17375
D0ZRN2	Malic enzyme OS=Salmonella typhimurium (strain 14028s / SGSC 2262) GN=maeB PE=3 SV=1 - [D0ZRN2_SALT1]	31.2687	12.4169	45.2859	53.2966	27.6378	28.4827	75.4311	44.5165	67.2135	37.1187	78.6474	117.252	21.8428	49.2912	2.25664
D0ZNZ0	Glutamine synthetase OS=Salmonella typhimurium (strain 14028s / SGSC 2262) GN=glnA PE=3 SV=1 - [D0ZNZ0_SALT1]	21.8285	21.1584	1	17.4167	25.6125	21.7114	48.1925	21.1587	63.4218	25.8117	36.2517	55.3364	21.4935	9.20837	0.428427
D0ZWL3	L-asparaginase II OS=Salmonella typhimurium (strain 14028s / SGSC 2262) GN=ansB PE=3 SV=1 - [D0ZWL3_SALT1]	21.6214	21.1973	37.4221	19.4278	27.1814	27.5832	42.1811	39.5511	61.3665	58.7545	83.4511	82.1122	21.4094	28.425	1.32769
D0ZU08	Tricarboxylic transport OS=Salmonella typhimurium (strain 14028s / SGSC 2262) GN=STM14_3361 PE=4 SV=1 - [D0ZU08_SALT1]	21.3373	21.4667	32.8514	32.2182	4.69287	5.12411	34.9411	19.9172	25.1919	8.18137	19.6397	26.795	21.402	32.5348	1.52017
D0ZSZ8	Autonomous glycyl radical cofactor OS=Salmonella typhimurium (strain 14028s / SGSC 2262) GN=yfiD PE=3 SV=1 - [D0ZSZ8_SALT1]	17.5692	25.1291	21.8589	21.3982	7.61217	23.2137	32.9385	23.4171	18.7712	32.3466	19.8476	6.18332	21.3492	21.6285	1.01309
D0ZIP4	cAMP-regulatory protein OS=Salmonella typhimurium (strain 14028s / SGSC 2262) GN=crp PE=4 SV=1 - [D0ZIP4_SALT1]	21.1328	21.2943	42.1969	25.7266	17.5682	21.5531	37.6147	27.8137	31.9931	21.5336	35.519	36.1193	21.2135	33.9618	1.60095
D0ZJ43	2-dehydro-3-deoxyphosphooctonate aldolase OS=Salmonella typhimurium (strain 14028s / SGSC 2262) GN=kdsA PE=3 SV=1 - [D0ZJ43_SALT1]	19.8582	21.4249	45.8218	39.3987	31.3189	24.5171	32.2129	34.3228	47.9774	22.1178	41.2447	43.2691	20.6415	42.6103	2.0643
D0ZR69	Uncharacterized protein OS=Salmonella typhimurium (strain 14028s / SGSC 2262) GN=ybgS PE=4 SV=1 - [D0ZR69_SALT1]	21.1694	19.843	76.1943	114.317	1	1	72.6159	59.5391	1	1	1	1	20.5062	95.2559	4.64522
D0ZXY3	Transcription elongation factor NusA OS=Salmonella typhimurium (strain 14028s / SGSC 2262) GN=nusA PE=4 SV=1 - [D0ZXY3_SALT1]	26.1356	14.8286	45.8984	38.8328	1	1	32.2433	9.54295	25.1941	16.724	31.4681	27.8447	20.4821	42.3656	2.06842
D0ZQF2	Dihydrolipoamide acetyltransferase OS=Salmonella typhimurium (strain 14028s / SGSC 2262) GN=sucB PE=3 SV=1 - [D0ZQF2_SALT1]	22.1466	17.8977	38.5274	34.582	22.8976	13.7812	49.7211	22.1611	35.1844	32.7114	39.192	52.8621	20.0221	36.5547	1.82571
D0ZXP1	30S ribosomal subunit S22 OS=Salmonella typhimurium (strain 14028s / SGSC 2262) GN=rpsV PE=4 SV=1 - [D0ZXP1_SALT1]	21.1295	17.6925	21.2214	17.2685	8.13912	13.957	19.2184	14.7633	8.91882	11.5161	17.6399	18.1513	19.411	19.245	0.991446
D0ZK07	Site-determining protein OS=Salmonella typhimurium (strain 14028s / SGSC 2262) GN=minD PE=3 SV=1 - [D0ZK07_SALT1]	19.1993	19.2839	32.5138	23.2113	16.6255	21.1575	38.9265	31.2882	25.2971	13.5627	51.1265	48.5464	19.2416	27.8625	1.44804
D0ZUK9	Glutaredoxin 2 OS=Salmonella typhimurium (strain 14028s / SGSC 2262) GN=grxB PE=4 SV=1 - [D0ZUK9_SALT1]	12.9248	25.2142	87.115	75.8189	11.7512	11.3396	55.289	47.8853	11.1931	11.1712	21.4756	23.7116	19.0695	81.467	4.27211
D0ZIM9	Peptidyl-prolyl cis-trans isomerase OS=Salmonella typhimurium (strain 14028s / SGSC 2262) GN=fkpA PE=4 SV=1 - [D0ZIM9_SALT1]	19.7179	18.1922	41.4219	34.9313	25.9279	21.3375	27.516	31.1126	23.1334	24.2229	27.5748	26.1872	18.955	38.1766	2.01406
D0ZXS7	Putative NADP-dependent oxidoreductase OS=Salmonella typhimurium (strain 14028s / SGSC 2262) GN=yncB PE=4 SV=1 - [D0ZXS7_SALT1]	13.8864	23.6382	64.1223	86.3178	1	1	37.8784	21.6475	1	1	1	1	18.7623	75.2201	4.00911
D0ZQ92	Glucosamine-6-phosphate deaminase OS=Salmonella typhimurium (strain 14028s / SGSC 2262) GN=nagB PE=3 SV=1 - [D0ZQ92_SALT1]	15.3166	22.112	35.7226	43.1659	1	4.16331	35.1243	14.7613	21.1958	8.15863	4.64812	16.8185	18.7143	39.4443	2.10771
D0ZTR8	Translation inhibitor protein RaiA OS=Salmonella typhimurium (strain 14028s / SGSC 2262) GN=yfiA PE=4 SV=1 - [D0ZTR8_SALT1]	19.1472	17.1668	11.2838	13.6221	18.1653	31.3925	29.8673	7.29511	35.3718	18.6311	33.1465	32.9741	18.157	12.4529	0.685848
D0ZUP3	Acyl carrier protein OS=Salmonella typhimurium (strain 14028s / SGSC 2262) GN=acpP PE=3 SV=1 - [D0ZUP3_SALT1]	17.1557	18.9523	61.2942	31.5563	14.2731	18.8113	37.1837	51.9342	32.1211	31.12	47.8514	49.1255	18.054	46.4253	2.57146
D0ZKW7	2,3,4,5-tetrahydropyridine-2,6-dicarboxylate N-succinyltransferase OS=Salmonella typhimurium (strain 14028s / SGSC 2262) GN=dapD PE=3 SV=1 - [D0ZKW7_SALT1]	16.6344	18.9198	22.6142	14.8512	17.1132	17.1842	31.9399	28.7283	28.5711	18.2844	41.5758	42.9215	17.7771	18.7327	1.05375
D0ZMT9	ATP synthase subunit b OS=Salmonella typhimurium (strain 14028s / SGSC 2262) GN=atpF PE=3 SV=1 - [D0ZMT9_SALT1]	22.5372	12.5742	36.7911	15.8647	32.588	24.9732	24.6792	13.567	28.5167	23.4674	51.5977	37.7382	17.5557	26.3279	1.49968
D0ZPB3	Putative universal stress protein OS=Salmonella typhimurium (strain 14028s / SGSC 2262) GN=ybdQ PE=4 SV=1 - [D0ZPB3_SALT1]	16.4896	18.4471	29.374	22.7379	24.2497	29.4978	46.9152	21.3816	53.8511	25.8455	36.6999	65.1845	17.4684	26.0559	1.49161
D0ZW16	Aldose 1-epimerase OS=Salmonella typhimurium (strain 14028s / SGSC 2262) GN=yeaD PE=4 SV=1 - [D0ZW16_SALT1]	15.1733	19.5942	17.1387	23.4158	18.5311	19.1284	19.6315	26.1489	21.4749	11.3997	19.4945	22.8718	17.3837	20.2773	1.16645
D0ZJZ1	Dihydrolipoamide acetyltransferase OS=Salmonella typhimurium (strain 14028s / SGSC 2262) GN=aceF PE=3 SV=1 - [D0ZJZ1_SALT1]	18.2229	15.6225	53.5193	49.6169	14.8365	14.6753	24.6136	15.4722	23.1524	8.81437	12.9159	36.2147	16.9227	51.5681	3.04727
D0ZK26	Mannose-specific enzyme IIC OS=Salmonella typhimurium (strain 14028s / SGSC 2262) GN=manY PE=4 SV=1 - [D0ZK26_SALT1]	16.5479	16.623	13.1157	14.1323	19.1383	21.7482	26.2542	19.1714	25.8235	16.6919	41.3283	23.9875	16.5854	13.624	0.821443
D0ZUE7	Phosphopentomutase OS=Salmonella typhimurium (strain 14028s / SGSC 2262) GN=deoB PE=3 SV=1 - [D0ZUE7_SALT1]	21.8436	11.254	91.6565	156.847	14.1514	8.18124	89.8432	67.3588	17.8276	12.6184	36.7455	69.8416	16.5488	124.252	7.50822
D0ZIK8	50S ribosomal protein L16 OS=Salmonella typhimurium (strain 14028s / SGSC 2262) GN=rplP PE=3 SV=1 - [D0ZIK8_SALT1]	17.828	15.1619	8.11419	11.7785	22.6158	14.1812	8.15619	1	21.7592	9.73913	1	15.1987	16.4949	9.94635	0.602994
D0ZII9	50S ribosomal protein L17 OS=Salmonella typhimurium (strain 14028s / SGSC 2262) GN=rplQ PE=3 SV=1 - [D0ZII9_SALT1]	18.5227	14.2382	17.8519	8.89718	14.8773	15.3812	9.84659	1	27.1857	21.9461	6.15492	8.19932	16.3804	13.3745	0.816493
D0ZIV4	Isoleucine--tRNA ligase OS=Salmonella typhimurium (strain 14028s / SGSC 2262) GN=ileS PE=3 SV=1 - [D0ZIV4_SALT1]	16.1168	15.9223	25.4678	24.444	9.1146	1	23.9623	26.3922	21.9849	19.6159	24.5451	28.2821	16.0196	24.9559	1.55784
D0ZUS6	Uncharacterized protein OS=Salmonella typhimurium (strain 14028s / SGSC 2262) GN=ygaM PE=4 SV=1 - [D0ZUS6_SALT1]	14.9375	16.9127	33.8197	21.6454	6.43683	6.63142	24.9317	32.7113	1	1	1	1	15.9251	27.7326	1.74144
D0ZMZ9	6,7-dimethyl-8-ribityllumazine synthase OS=Salmonella typhimurium (strain 14028s / SGSC 2262) GN=ribH PE=3 SV=1 - [D0ZMZ9_SALT1]	18.7112	12.8152	32.6572	35.7145	8.82683	19.1173	61.9873	52.3976	32.8453	6.48819	59.9344	64.9914	15.7632	34.1859	2.16872
D0ZIV1	30S ribosomal protein S20 OS=Salmonella typhimurium (strain 14028s / SGSC 2262) GN=rpsT PE=3 SV=1 - [D0ZIV1_SALT1]	17.5155	13.9158	7.54137	11.6163	13.1445	12.4346	8.38187	5.27538	22.777	12.5314	7.35821	4.53165	15.7156	9.57881	0.609509
D0ZIB8	Enoyl-[acyl-carrier-protein] reductase [NADH] OS=Salmonella typhimurium (strain 14028s / SGSC 2262) GN=fabI PE=3 SV=1 - [D0ZIB8_SALT1]	18.5277	12.7618	39.1535	32.1858	19.1317	11.2496	44.1115	15.2951	42.3966	8.11469	25.6783	41.9661	15.6448	35.6697	2.27998
D0ZWJ6	S-adenosylmethionine synthase OS=Salmonella typhimurium (strain 14028s / SGSC 2262) GN=metK PE=3 SV=1 - [D0ZWJ6_SALT1]	23.6744	7.35855	6.11131	1	12.5667	7.47773	15.452	1	22.6977	1	7.23277	7.48456	15.5165	3.55566	0.229154
D0ZJA8	Tryptophan--tRNA ligase OS=Salmonella typhimurium (strain 14028s / SGSC 2262) GN=trpS PE=3 SV=1 - [D0ZJA8_SALT1]	18.3184	12.3588	11.6247	9.81287	11.3451	1	22.5693	18.1284	37.8416	1	6.62713	12.7831	15.3386	10.7188	0.698813
D0ZXZ2	ATP-dependent zinc metalloprotease FtsH OS=Salmonella typhimurium (strain 14028s / SGSC 2262) GN=hflB PE=3 SV=1 - [D0ZXZ2_SALT1]	7.35932	22.6715	31.6427	21.9446	18.6944	4.57615	35.3121	37.4613	23.3132	9.83836	15.1892	18.336	15.0154	26.7937	1.78441
D0ZKB9	Aspartate--tRNA ligase OS=Salmonella typhimurium (strain 14028s / SGSC 2262) GN=aspS PE=3 SV=1 - [D0ZKB9_SALT1]	14.1652	15.8547	18.6387	17.9235	11.5113	11.9621	15.7829	15.8118	21.5916	8.9157	17.2826	23.3733	15.0099	18.2811	1.21793
D0ZNI1	Putative transport protein OS=Salmonella typhimurium (strain 14028s / SGSC 2262) GN=yehZ PE=4 SV=1 - [D0ZNI1_SALT1]	8.41714	21.5412	18.242	39.4147	1	1	25.282	24.7493	1	1	1	1	14.9792	28.8283	1.92456
D0ZNP5	Thioredoxin OS=Salmonella typhimurium (strain 14028s / SGSC 2262) GN=trxA PE=3 SV=1 - [D0ZNP5_SALT1]	16.2115	13.7197	29.7645	25.4742	16.7197	14.1699	23.1127	16.7451	28.3717	18.2895	27.1886	26.5258	14.9656	27.6193	1.84552
D0ZN19	UPF0234 protein YajQ OS=Salmonella typhimurium (strain 14028s / SGSC 2262) GN=yajQ PE=3 SV=1 - [D0ZN19_SALT1]	11.6154	18.1237	29.4119	31.5478	21.1418	28.7986	26.127	31.1763	25.4651	18.1938	31.4129	28.6165	14.8696	30.4799	2.04981
D0ZXE8	Putative inner membrane protein OS=Salmonella typhimurium (strain 14028s / SGSC 2262) GN=yqjD PE=4 SV=1 - [D0ZXE8_SALT1]	19.989	9.69333	6.15226	11.2222	15.1387	11.9813	13.1458	11.1142	5.78546	1	1	1	14.8412	8.68722	0.585347
D0ZJC6	33 kDa chaperonin OS=Salmonella typhimurium (strain 14028s / SGSC 2262) GN=hslO PE=3 SV=1 - [D0ZJC6_SALT1]	21.1185	8.51582	7.76849	4.51129	1	1	4.96381	6.35969	8.79388	1	1	4.84171	14.8172	6.13989	0.414377
D0ZM36	Uncharacterized protein OS=Salmonella typhimurium (strain 14028s / SGSC 2262) GN=yahO PE=4 SV=1 - [D0ZM36_SALT1]	16.9841	12.5197	25.5612	37.9215	6.42125	6.98682	31.9279	18.1718	1	1	1	1	14.7519	31.7413	2.15168
D0ZR96	6-phosphogluconolactonase OS=Salmonella typhimurium (strain 14028s / SGSC 2262) GN=ybhE PE=3 SV=1 - [D0ZR96_SALT1]	17.1118	12.3837	27.8116	19.8981	11.6419	1	31.2784	34.1111	1	1	12.1295	1	14.7478	23.8549	1.61753
D0ZY04	UDP-N-acetylglucosamine 1-carboxyvinyltransferase OS=Salmonella typhimurium (strain 14028s / SGSC 2262) GN=murA PE=3 SV=1 - [D0ZY04_SALT1]	28.3169	1	1	8.17853	7.81399	21.3793	14.9588	14.4136	12.2774	8.84199	23.3999	34.9148	14.6585	4.58926	0.313079
D0ZQQ1	Long-chain fatty acid outer membrane transporter OS=Salmonella typhimurium (strain 14028s / SGSC 2262) GN=fadL PE=4 SV=1 - [D0ZQQ1_SALT1]	19.9148	9.32144	13.1551	17.5188	18.2392	21.3117	36.7155	28.1533	21.2187	1	11.9284	19.1654	14.6181	15.3369	1.04917
D0ZT09	FtsH protease regulator HflK OS=Salmonella typhimurium (strain 14028s / SGSC 2262) GN=hflK PE=4 SV=1 - [D0ZT09_SALT1]	16.9711	12.1265	13.1518	18.7442	8.44815	5.12989	19.1146	14.4422	16.8592	1	12.1141	21.1982	14.5488	15.948	1.09617
D0ZPY0	Aldolase OS=Salmonella typhimurium (strain 14028s / SGSC 2262) GN=yneB PE=4 SV=1 - [D0ZPY0_SALT1]	17.5129	11.5679	42.1688	32.3932	13.6921	9.82793	51.6971	14.3533	19.1952	1	11.814	21.8165	14.5404	37.281	2.56396
D0ZSP0	Serine hydroxymethyltransferase OS=Salmonella typhimurium (strain 14028s / SGSC 2262) GN=glyA PE=3 SV=1 - [D0ZSP0_SALT1]	17.4711	11.5537	18.3111	21.8184	14.4459	19.8542	37.3319	8.71689	36.6978	8.36958	25.5416	41.9223	14.5124	20.0648	1.38259
D0ZUA7	Methyl-accepting chemotaxis protein I OS=Salmonella typhimurium (strain 14028s / SGSC 2262) GN=tsr PE=4 SV=1 - [D0ZUA7_SALT1]	1	27.9996	14.9523	1	71.3311	85.9166	78.3659	49.2777	52.7375	34.7169	57.4519	51.7211	14.4998	7.97616	0.550087
D0ZIK7	50S ribosomal protein L29 OS=Salmonella typhimurium (strain 14028s / SGSC 2262) GN=rpmC PE=3 SV=1 - [D0ZIK7_SALT1]	13.2848	15.5532	11.3815	15.9198	11.7987	12.4169	13.8511	12.9177	21.2178	11.1473	3.66599	7.58898	14.419	13.6507	0.946715
D0ZJJ6	Glycerol-3-phosphate transporter periplasmic binding protein OS=Salmonella typhimurium (strain 14028s / SGSC 2262) GN=ugpB PE=4 SV=1 - [D0ZJJ6_SALT1]	19.3554	9.35482	117.598	74.9817	1	4.12177	74.7137	51.5127	1	1	1	1	14.3551	96.2898	6.70769
D0ZP31	Peptidyl-prolyl cis-trans isomerase OS=Salmonella typhimurium (strain 14028s / SGSC 2262) GN=ppiB PE=3 SV=1 - [D0ZP31_SALT1]	16.3149	11.5965	17.3875	25.3769	6.61587	11.2175	25.4755	21.6871	9.24651	8.82212	26.3188	24.1592	13.9557	21.3822	1.53215
D0ZV78	Two-component response regulator OS=Salmonella typhimurium (strain 14028s / SGSC 2262) GN=arcA PE=4 SV=1 - [D0ZV78_SALT1]	9.22457	18.6494	33.716	31.2194	3.91352	11.5827	35.4919	23.4676	29.915	7.41961	26.7844	31.9184	13.937	32.4677	2.32961
D0ZRQ3	4-hydroxy-tetrahydrodipicolinate synthase OS=Salmonella typhimurium (strain 14028s / SGSC 2262) GN=dapA PE=3 SV=1 - [D0ZRQ3_SALT1]	5.44838	21.9675	18.1113	13.7512	21.9165	19.1942	33.8189	22.1517	23.3133	19.4261	28.692	32.4147	13.7079	15.9313	1.16219
D0ZLM8	DNA-directed RNA polymerase subunit omega OS=Salmonella typhimurium (strain 14028s / SGSC 2262) GN=rpoZ PE=3 SV=1 - [D0ZLM8_SALT1]	9.71797	17.4841	17.569	8.84421	9.85745	19.3143	7.77962	21.8816	24.5847	12.532	8.77912	24.4241	13.601	13.2066	0.970998
D0ZW75	50S ribosomal protein L20 OS=Salmonella typhimurium (strain 14028s / SGSC 2262) GN=rplT PE=3 SV=1 - [D0ZW75_SALT1]	12.954	14.1792	5.89114	9.48899	16.8135	13.9119	7.26113	14.158	15.6168	13.6814	7.68814	11.1491	13.5666	7.69007	0.566839
D0ZRS7	Inosine-5'-monophosphate dehydrogenase OS=Salmonella typhimurium (strain 14028s / SGSC 2262) GN=guaB PE=3 SV=1 - [D0ZRS7_SALT1]	15.7128	11.3115	26.7992	28.3941	21.1153	16.5566	38.8978	17.3989	37.6512	36.3113	34.146	23.2686	13.5121	27.5967	2.04236
D0ZQK9	Histidine transport protein OS=Salmonella typhimurium (strain 14028s / SGSC 2262) GN=hisJ PE=3 SV=1 - [D0ZQK9_SALT1]	19.3973	7.57171	37.868	39.5222	5.74717	7.43717	58.6225	49.727	12.9947	14.482	29.9184	26.6839	13.4845	38.6951	2.86959
D0ZW79	Integration host factor subunit alpha OS=Salmonella typhimurium (strain 14028s / SGSC 2262) GN=ihfA PE=3 SV=1 - [D0ZW79_SALT1]	11.8282	15.1173	15.5999	15.7859	11.2148	5.65424	16.6463	9.57192	8.31962	5.69179	7.79865	7.97839	13.4727	15.6929	1.16479
D0ZJ73	Periplasmic trehalase OS=Salmonella typhimurium (strain 14028s / SGSC 2262) GN=treA PE=3 SV=1 - [D0ZJ73_SALT1]	13.528	13.2427	38.1289	32.9958	1	1	42.2979	27.6977	1	1	1	1	13.3854	35.5624	2.65681
D0ZUP4	3-oxoacyl-[acyl-carrier-protein] synthase 2 OS=Salmonella typhimurium (strain 14028s / SGSC 2262) GN=fabF PE=3 SV=1 - [D0ZUP4_SALT1]	11.3878	15.1795	5.69149	7.46776	18.6181	13.7945	14.5622	9.31914	21.8521	12.634	19.9887	19.4122	13.2837	6.57962	0.495317
D0ZXN4	Putative glycosyl hydrolase OS=Salmonella typhimurium (strain 14028s / SGSC 2262) GN=STM14_1881 PE=4 SV=1 - [D0ZXN4_SALT1]	14.22	12.3281	32.9165	28.8781	1	1	9.56412	4.46693	1	1	1	1	13.274	30.8973	2.32765
D0ZJG1	Glycerol-3-phosphate dehydrogenase OS=Salmonella typhimurium (strain 14028s / SGSC 2262) GN=glpD PE=3 SV=1 - [D0ZJG1_SALT1]	21.516	4.31958	2.11549	1	12.3375	1	4.39569	1.87375	6.85988	1	1	1	12.9178	1.55774	0.120589
D0ZXC4	30S ribosomal protein S21 OS=Salmonella typhimurium (strain 14028s / SGSC 2262) GN=rpsU PE=3 SV=1 - [D0ZXC4_SALT1]	14.645	11.1761	4.27889	4.31178	6.71111	7.72912	5.78311	5.59359	11.2495	15.3311	1	1	12.9105	4.29534	0.3327
D0ZW35	Succinylornithine transaminase OS=Salmonella typhimurium (strain 14028s / SGSC 2262) GN=argD_1 PE=3 SV=1 - [D0ZW35_SALT1]	16.1121	9.51581	41.1531	34.5165	1	1	52.6574	41.7946	1	1	24.2914	37.7277	12.814	37.8348	2.95262
D0ZIN1	Peptidyl-prolyl cis-trans isomerase OS=Salmonella typhimurium (strain 14028s / SGSC 2262) GN=slyD PE=4 SV=1 - [D0ZIN1_SALT1]	11.4227	14.1913	1	15.9371	7.71611	17.4784	16.6851	4.87452	18.2425	6.17161	1	26.8566	12.807	8.46856	0.661243
D0ZPM1	Ribonucleoside-diphosphate reductase OS=Salmonella typhimurium (strain 14028s / SGSC 2262) GN=nrdA PE=3 SV=1 - [D0ZPM1_SALT1]	17.9941	6.9814	11.1691	11.3657	5.17412	1	31.4448	31.1541	19.8542	6.15648	13.1826	11.8514	12.4878	11.2674	0.902275
D0ZWE5	tRNA-modifying protein YgfZ OS=Salmonella typhimurium (strain 14028s / SGSC 2262) GN=ygfZ PE=3 SV=1 - [D0ZWE5_SALT1]	17.1242	7.73669	1	11.4261	1	1	27.5118	1	12.5388	11.7857	26.169	22.1761	12.4304	6.21307	0.499826
D0ZY47	50S ribosomal protein L13 OS=Salmonella typhimurium (strain 14028s / SGSC 2262) GN=rplM PE=3 SV=1 - [D0ZY47_SALT1]	13.4286	11.2174	13.2153	15.5393	15.7988	11.3462	19.765	9.31518	19.8532	16.4666	17.1963	11.7695	12.323	14.3773	1.1667
D0ZT42	30S ribosomal protein S18 OS=Salmonella typhimurium (strain 14028s / SGSC 2262) GN=rpsR PE=3 SV=1 - [D0ZT42_SALT1]	12.9217	11.5483	1	1	11.3653	11.3167	11.6713	11.4138	17.9135	9.64785	3.66221	9.13273	12.235	1	0.0817326
D0ZV90	DNA-binding transcriptional regulator PhoP OS=Salmonella typhimurium (strain 14028s / SGSC 2262) GN=phoP PE=4 SV=1 - [D0ZV90_SALT1]	14.4119	9.91484	21.1966	34.6832	11.3275	11.9394	34.8178	24.4944	31.7353	21.1798	41.6622	67.2797	12.1634	27.9399	2.29705
D0ZJ22	UTP--glucose-1-phosphate uridylyltransferase subunit GalU OS=Salmonella typhimurium (strain 14028s / SGSC 2262) GN=galU PE=4 SV=1 - [D0ZJ22_SALT1]	13.1728	11.1143	21.4981	29.7299	9.22119	7.5172	22.9723	8.11365	18.2279	4.61999	7.46644	21.9716	12.1435	25.614	2.10927
D0ZT66	Inorganic pyrophosphatase OS=Salmonella typhimurium (strain 14028s / SGSC 2262) GN=ppa PE=3 SV=1 - [D0ZT66_SALT1]	12.4878	11.618	21.9634	8.41618	8.94524	19.4914	19.7812	7.18188	13.2131	11.2812	18.6118	24.7963	12.0529	15.1898	1.26026
D0ZW11	Putative serine protein kinase OS=Salmonella typhimurium (strain 14028s / SGSC 2262) GN=yeaG PE=4 SV=1 - [D0ZW11_SALT1]	16.5793	7.47898	34.3267	34.2271	1	4.52627	27.12	31.4412	1	1	1	1	12.0291	34.2769	2.84949
D0ZWX1	Putative outer membrane lipoprotein OS=Salmonella typhimurium (strain 14028s / SGSC 2262) GN=slyB PE=4 SV=1 - [D0ZWX1_SALT1]	11.1733	12.8682	24.5144	17.7164	17.7475	21.1617	26.8624	9.48125	21.6234	9.61765	16.5127	29.1533	12.0208	21.1154	1.75658
D0ZKW4	Serine endoprotease OS=Salmonella typhimurium (strain 14028s / SGSC 2262) GN=htrA PE=4 SV=1 - [D0ZKW4_SALT1]	15.7271	8.15242	31.8786	32.756	1	17.1216	19.8666	12.7714	13.5132	19.7363	14.1627	12.8987	11.9398	32.3173	2.70669
D0ZPV5	Superoxide dismutase OS=Salmonella typhimurium (strain 14028s / SGSC 2262) GN=sodA PE=3 SV=1 - [D0ZPV5_SALT1]	15.4517	7.96812	22.9714	15.229	11.1477	3.94999	32.4417	12.114	31.3469	8.12542	21.8846	38.8334	11.7099	19.1002	1.63111
D0ZK94	Protein YebF OS=Salmonella typhimurium (strain 14028s / SGSC 2262) GN=yebF PE=3 SV=1 - [D0ZK94_SALT1]	9.84729	13.4982	22.4116	21.6462	1	1	15.7635	21.2856	1	1	1	1	11.6728	22.0289	1.8872
D0ZS78	Fumarate reductase flavoprotein subunit OS=Salmonella typhimurium (strain 14028s / SGSC 2262) GN=frdA PE=4 SV=1 - [D0ZS78_SALT1]	13.2649	9.91134	18.5218	23.913	13.1133	11.213	22.1372	11.6892	39.1142	6.64146	15.1681	42.8611	11.5881	21.2174	1.83096
D0ZLL1	50S ribosomal protein L33 OS=Salmonella typhimurium (strain 14028s / SGSC 2262) GN=rpmG PE=3 SV=1 - [D0ZLL1_SALT1]	13.5435	9.38115	9.21239	5.95296	5.31911	5.37195	1	1	12.9743	8.54218	1	1	11.4623	7.58268	0.661531
D0ZU24	DNA binding protein, nucleoid-associated OS=Salmonella typhimurium (strain 14028s / SGSC 2262) GN=stpA PE=4 SV=1 - [D0ZU24_SALT1]	13.1213	9.64174	26.1252	16.1979	8.28556	11.8936	17.4826	8.37318	23.4773	4.65352	11.8956	13.6953	11.3815	21.1615	1.85929
D0ZMV5	D-ribose transporter subunit RbsB OS=Salmonella typhimurium (strain 14028s / SGSC 2262) GN=rbsB PE=4 SV=1 - [D0ZMV5_SALT1]	11.2766	11.3446	22.1327	21.5314	12.5214	11.8311	24.9834	31.9362	21.6882	15.7678	29.3113	51.5152	11.3106	21.832	1.93023
D0ZJN6	Carbamoyl-phosphate synthase large chain OS=Salmonella typhimurium (strain 14028s / SGSC 2262) GN=carB PE=3 SV=1 - [D0ZJN6_SALT1]	13.1279	9.24231	1	1	9.17116	1	1	1	38.8983	15.6341	1	1	11.1851	1	0.0894046
D0ZLJ3	ADP-L-glycero-D-manno-heptose-6-epimerase OS=Salmonella typhimurium (strain 14028s / SGSC 2262) GN=rfaD PE=3 SV=1 - [D0ZLJ3_SALT1]	11.1387	11.2117	31.7753	28.3245	6.15457	9.15411	23.9813	21.4188	21.2185	11.4311	21.1717	25.9765	11.1752	30.0499	2.68897
D0ZQY9	Isocitrate lyase OS=Salmonella typhimurium (strain 14028s / SGSC 2262) GN=aceA PE=4 SV=1 - [D0ZQY9_SALT1]	21.2194	1	22.2432	9.19118	1	1	41.492	12.6314	51.5533	4.69967	135.952	238.549	11.1097	15.7172	1.41473
D0ZWH1	Mechanosensitive channel MscS OS=Salmonella typhimurium (strain 14028s / SGSC 2262) GN=yggB PE=4 SV=1 - [D0ZWH1_SALT1]	13.4654	8.19166	21.2143	14.1312	1	1	22.1194	13.2986	1	1	1	1	10.8285	17.6728	1.63206
D0ZW73	Translation initiation factor IF-3 OS=Salmonella typhimurium (strain 14028s / SGSC 2262) GN=infC PE=3 SV=1 - [D0ZW73_SALT1]	11.6164	9.82314	19.4988	11.1222	15.5134	7.45834	16.3818	17.4484	19.2324	11.6622	13.8331	17.1196	10.7198	15.3105	1.42824
D0ZLJ2	2-amino-3-ketobutyrate coenzyme A ligase OS=Salmonella typhimurium (strain 14028s / SGSC 2262) GN=kbl PE=3 SV=1 - [D0ZLJ2_SALT1]	9.18982	12.1133	29.1947	12.4184	12.9142	12.7624	38.5532	21.8834	34.3313	17.4156	24.9838	52.1592	10.6516	20.8066	1.95338
D0ZY46	30S ribosomal protein S9 OS=Salmonella typhimurium (strain 14028s / SGSC 2262) GN=rpsI PE=3 SV=1 - [D0ZY46_SALT1]	8.66153	12.5669	11.6842	9.6639	13.9163	14.4115	14.3218	11.8499	25.1343	12.7916	8.58938	11.9811	10.6142	10.674	1.00564
D0ZIL1	30S ribosomal protein S19 OS=Salmonella typhimurium (strain 14028s / SGSC 2262) GN=rpsS PE=3 SV=1 - [D0ZIL1_SALT1]	9.4412	11.7185	5.71555	4.89227	7.19973	14.7747	11.7831	5.48588	21.4171	4.99588	5.54117	5.18161	10.5799	5.30391	0.501322
D0ZRV6	Sulfurtransferase OS=Salmonella typhimurium (strain 14028s / SGSC 2262) GN=sseA PE=4 SV=1 - [D0ZRV6_SALT1]	8.97811	11.7542	11.9166	17.193	1	8.85573	31.1391	25.1177	9.24182	12.4514	25.1762	41.3143	10.3662	14.5548	1.40407
D0ZTT1	30S ribosomal protein S16 OS=Salmonella typhimurium (strain 14028s / SGSC 2262) GN=rpsP PE=3 SV=1 - [D0ZTT1_SALT1]	11.1919	9.52559	9.41993	7.69262	13.8574	1	22.9112	12.8814	21.9388	18.8889	1	11.9549	10.3587	8.55628	0.825996
D0ZKY3	3-hydroxyacyl-[acyl-carrier-protein] dehydratase FabZ OS=Salmonella typhimurium (strain 14028s / SGSC 2262) GN=fabZ PE=3 SV=1 - [D0ZKY3_SALT1]	11.4124	9.29637	7.15246	13.5428	5.99824	9.24122	12.5692	13.4114	15.9478	9.23436	26.4417	19.4112	10.3544	10.3476	0.999344
D0ZN63	Acridine efflux pump OS=Salmonella typhimurium (strain 14028s / SGSC 2262) GN=acrA PE=4 SV=1 - [D0ZN63_SALT1]	11.5436	9.15514	33.3479	14.3625	21.1142	11.7395	7.19318	7.63125	21.6484	12.7697	4.71551	6.58857	10.3494	23.8552	2.30499
D0ZL00	Lipoprotein OS=Salmonella typhimurium (strain 14028s / SGSC 2262) GN=metQ PE=3 SV=1 - [D0ZL00_SALT1]	9.49293	11.1136	28.3591	19.5772	18.1324	11.8394	44.4811	37.2983	24.7123	19.7417	21.7972	42.3295	10.3033	23.9682	2.32627
D0ZNW6	Xaa-Pro dipeptidase OS=Salmonella typhimurium (strain 14028s / SGSC 2262) GN=pepQ PE=3 SV=1 - [D0ZNW6_SALT1]	15.9116	4.69165	11.5632	4.26464	3.61742	2.17355	6.65182	8.59191	8.98158	4.48692	12.5172	7.37617	10.3016	7.91392	0.768221
D0ZLX7	Phosphoheptose isomerase OS=Salmonella typhimurium (strain 14028s / SGSC 2262) GN=gmhA PE=3 SV=1 - [D0ZLX7_SALT1]	11.8197	8.71125	11.7334	8.57916	5.59699	4.76643	24.6571	13.1666	7.65768	4.75734	31.9122	32.6496	10.2655	10.1563	0.989362
D0ZMT1	Bifunctional protein GlmU OS=Salmonella typhimurium (strain 14028s / SGSC 2262) GN=glmU PE=3 SV=1 - [D0ZMT1_SALT1]	7.54411	12.4741	2.11922	1	1	1	2.44573	1	4.93347	1	6.67582	7.12213	10.0091	1.55961	0.155819
D0ZI76	Universal stress protein UspE OS=Salmonella typhimurium (strain 14028s / SGSC 2262) GN=ydaA PE=4 SV=1 - [D0ZI76_SALT1]	8.56435	11.1874	6.19938	23.6221	5.66447	3.15125	31.3968	23.1951	25.5877	13.818	27.6178	42.4634	9.87589	14.9108	1.50982
D0ZUP2	3-ketoacyl-(Acyl-carrier-protein) reductase OS=Salmonella typhimurium (strain 14028s / SGSC 2262) GN=fabG PE=3 SV=1 - [D0ZUP2_SALT1]	13.1152	6.27195	13.9282	22.7422	1	1	32.7142	1	14.1444	1	15.7926	23.8118	9.69356	18.3352	1.89148
D0ZQF7	Cytochrome d terminal oxidase polypeptide subunit I OS=Salmonella typhimurium (strain 14028s / SGSC 2262) GN=cydA PE=4 SV=1 - [D0ZQF7_SALT1]	7.4524	11.8269	14.6256	7.47163	4.96355	5.31899	19.3367	15.7111	16.1999	4.91291	24.1325	25.8522	9.63963	11.0486	1.14617
D0ZN36	ATP-dependent Clp protease ATP-binding subunit ClpX OS=Salmonella typhimurium (strain 14028s / SGSC 2262) GN=clpX PE=3 SV=1 - [D0ZN36_SALT1]	6.89984	12.3411	14.3612	11.717	7.97171	1	24.1752	15.7492	19.6219	7.44132	1	1	9.62048	13.0391	1.35535
D0ZUN2	Ribonuclease E OS=Salmonella typhimurium (strain 14028s / SGSC 2262) GN=rne PE=4 SV=1 - [D0ZUN2_SALT1]	5.11867	13.9418	25.1853	3.88954	11.2254	7.16354	14.7472	3.76223	21.2961	1	8.1115	13.7142	9.53024	14.5374	1.5254
D0ZTQ1	Uncharacterized protein OS=Salmonella typhimurium (strain 14028s / SGSC 2262) GN=yccJ PE=4 SV=1 - [D0ZTQ1_SALT1]	7.68151	11.3496	9.83718	21.8674	5.28658	5.14711	18.1698	11.2585	1	1	1	1	9.51558	15.8523	1.66593
D0ZQH6	NADH-quinone oxidoreductase subunit C/D OS=Salmonella typhimurium (strain 14028s / SGSC 2262) GN=nuoC PE=3 SV=1 - [D0ZQH6_SALT1]	9.61493	9.39481	13.7722	11.3698	1	1	15.4114	13.7335	7.91169	1	31.1814	24.4185	9.50487	12.571	1.32258
D0ZIJ7	50S ribosomal protein L30 OS=Salmonella typhimurium (strain 14028s / SGSC 2262) GN=rpmD PE=3 SV=1 - [D0ZIJ7_SALT1]	11.4884	7.31118	9.45878	2.25478	11.8194	12.3318	4.14397	4.15946	5.68183	7.21927	4.16168	2.54225	9.39978	5.85678	0.623076
D0ZN37	Lon protease OS=Salmonella typhimurium (strain 14028s / SGSC 2262) GN=lon PE=3 SV=1 - [D0ZN37_SALT1]	7.15822	11.1192	58.6947	61.3721	17.5119	13.1393	63.4117	33.1365	32.4139	12.9799	29.8766	31.9254	9.1387	60.0334	6.56914
D0ZM62	Uncharacterized protein OS=Salmonella typhimurium (strain 14028s / SGSC 2262) GN=psiF PE=4 SV=1 - [D0ZM62_SALT1]	8.93215	9.15476	27.1144	25.2815	1	1	19.3545	11.6452	1	1	1	1	9.04346	26.198	2.8969
D0ZQF0	Succinate dehydrogenase iron-sulfur subunit OS=Salmonella typhimurium (strain 14028s / SGSC 2262) GN=sdhB PE=4 SV=1 - [D0ZQF0_SALT1]	6.91214	11.1388	41.6144	29.3313	6.71875	6.15657	56.9564	19.2266	4.18954	4.34392	25.3965	51.728	9.02545	35.4729	3.93032
D0ZRQ5	Thioredoxin-dependent thiol peroxidase OS=Salmonella typhimurium (strain 14028s / SGSC 2262) GN=bcp PE=4 SV=1 - [D0ZRQ5_SALT1]	11.4416	6.56326	12.2691	11.2133	1.69167	2.16354	13.8122	11.1596	29.8552	5.3513	21.3592	33.7768	9.00244	11.7412	1.30423
D0ZU12	Protein CsiD OS=Salmonella typhimurium (strain 14028s / SGSC 2262) GN=csiD PE=3 SV=1 - [D0ZU12_SALT1]	16.9246	1	58.5323	59.9939	1	1	32.4416	14.8176	11.1975	1	1	1	8.96229	59.2631	6.61249
D0ZLI4	Glutaredoxin 3 OS=Salmonella typhimurium (strain 14028s / SGSC 2262) GN=grxC PE=4 SV=1 - [D0ZLI4_SALT1]	6.72198	11.1962	15.4872	7.8375	4.27782	9.98178	8.33584	6.65112	4.92158	11.8188	4.43645	7.33665	8.95911	11.6623	1.30173
D0ZI02	Gamma-aminobutyraldehyde dehydrogenase OS=Salmonella typhimurium (strain 14028s / SGSC 2262) GN=ydcW PE=3 SV=1 - [D0ZI02_SALT1]	11.1624	6.68566	61.1697	73.2882	1	1	64.2762	64.7913	1	1	1	1	8.92405	67.2289	7.53346
D0ZNX7	Thiol:disulfide interchange protein OS=Salmonella typhimurium (strain 14028s / SGSC 2262) GN=dsbA PE=3 SV=1 - [D0ZNX7_SALT1]	12.8182	4.85591	22.5333	13.5126	7.86345	4.72649	21.4986	17.8219	7.26113	6.96478	15.6113	27.3545	8.83703	18.0229	2.03948
D0ZKT5	RNA polymerase-binding transcription factor DksA OS=Salmonella typhimurium (strain 14028s / SGSC 2262) GN=dksA PE=3 SV=1 - [D0ZKT5_SALT1]	7.71545	9.49154	11.9173	11.5175	14.1768	13.7347	7.73632	4.38198	17.1986	5.13317	9.12684	8.81673	8.6035	11.7174	1.36194
D0ZU36	Probable cytosol aminopeptidase OS=Salmonella typhimurium (strain 14028s / SGSC 2262) GN=pepA PE=3 SV=1 - [D0ZU36_SALT1]	7.16889	9.92514	36.6135	34.6792	1	11.12	46.7118	18.8116	15.9952	1	17.427	16.1932	8.54702	35.6463	4.17062
D0ZSI7	Integration host factor subunit beta OS=Salmonella typhimurium (strain 14028s / SGSC 2262) GN=ihfB PE=3 SV=1 - [D0ZSI7_SALT1]	8.93481	8.13977	16.4318	11.4298	1	1	8.51847	5.71529	14.1614	1	5.83613	8.73944	8.53729	13.9308	1.63176
D0ZQG6	Protein TolB OS=Salmonella typhimurium (strain 14028s / SGSC 2262) GN=tolB PE=3 SV=1 - [D0ZQG6_SALT1]	11.9146	5.12718	36.2174	28.6475	1	1	18.5157	9.89362	13.8944	8.13126	8.13319	11.5654	8.5209	32.4325	3.80623
D0ZN26	Cytochrome o ubiquinol oxidase subunit I OS=Salmonella typhimurium (strain 14028s / SGSC 2262) GN=cyoB PE=3 SV=1 - [D0ZN26_SALT1]	11.1494	5.81319	12.5113	14.5252	14.1811	13.9892	31.2562	14.6984	8.91119	11.7919	9.34879	21.9552	8.48131	13.5182	1.59389
D0ZT46	Peptidyl-prolyl cis-trans isomerase OS=Salmonella typhimurium (strain 14028s / SGSC 2262) GN=fklB PE=4 SV=1 - [D0ZT46_SALT1]	11.2912	5.55194	1	17.1243	11.542	1	25.2764	11.5386	27.1647	17.2513	13.1445	26.3881	8.42157	9.06217	1.07607
D0ZKY8	Acetyl-coenzyme A carboxylase carboxyl transferase subunit alpha OS=Salmonella typhimurium (strain 14028s / SGSC 2262) GN=accA PE=3 SV=1 - [D0ZKY8_SALT1]	11.6511	5.16652	12.1173	27.9579	4.53759	7.64192	29.1852	11.9819	15.3312	11.1745	11.1627	21.2215	8.40882	20.0376	2.38293
D0ZQH3	NADH-quinone oxidoreductase OS=Salmonella typhimurium (strain 14028s / SGSC 2262) GN=nuoG PE=3 SV=1 - [D0ZQH3_SALT1]	15.8147	1	11.975	11.7483	7.14862	1	1.95267	1	23.2525	1	22.5851	22.1638	8.40735	11.8616	1.41087
D0ZT67	Fructose-1,6-bisphosphatase class 1 OS=Salmonella typhimurium (strain 14028s / SGSC 2262) GN=fbp PE=3 SV=1 - [D0ZT67_SALT1]	11.942	4.66398	41.9588	18.7217	4.97112	6.27696	39.2618	21.374	19.1419	11.1713	17.1152	37.9914	8.30297	30.3403	3.65414
D0ZQM3	Acetyl-coenzyme A carboxylase carboxyl transferase subunit beta OS=Salmonella typhimurium (strain 14028s / SGSC 2262) GN=accD PE=3 SV=1 - [D0ZQM3_SALT1]	8.18148	8.13164	4.26733	5.12627	4.69249	1	8.28879	9.48549	4.94381	7.12144	4.69713	11.8617	8.15656	4.6968	0.575831
D0ZPZ2	Cell division protein ZapB OS=Salmonella typhimurium (strain 14028s / SGSC 2262) GN=yiiU PE=3 SV=1 - [D0ZPZ2_SALT1]	7.97819	8.27584	11.6853	11.3864	7.94234	13.9686	1	1	9.17521	1	5.38562	5.76278	8.12701	11.5358	1.41944
D0ZWL9	Probable Fe(2+)-trafficking protein OS=Salmonella typhimurium (strain 14028s / SGSC 2262) GN=yggX PE=3 SV=1 - [D0ZWL9_SALT1]	11.7324	4.51979	6.31659	1	4.81458	1	6.3218	1	5.23193	1	4.28742	7.57111	8.12607	3.65829	0.450192
D0ZRK4	Short chain dehydrogenase OS=Salmonella typhimurium (strain 14028s / SGSC 2262) GN=ucpA PE=3 SV=1 - [D0ZRK4_SALT1]	8.16363	7.95111	11.4291	1	5.38656	1	21.5918	21.9125	34.2392	13.9119	45.4797	52.1799	8.05737	6.21457	0.77129
D0ZQ13	Catalase-peroxidase OS=Salmonella typhimurium (strain 14028s / SGSC 2262) GN=katG PE=3 SV=1 - [D0ZQ13_SALT1]	14.924	1	6.49166	1	12.2883	14.6561	14.3882	21.8449	18.9185	16.5566	51.2646	32.1918	7.96199	3.74583	0.470464
D0ZIM4	30S ribosomal protein S12 OS=Salmonella typhimurium (strain 14028s / SGSC 2262) GN=rpsL PE=3 SV=1 - [D0ZIM4_SALT1]	8.1535	7.73732	12.5142	6.82314	8.83152	7.59482	2.72339	4.58287	12.6537	6.35265	2.82182	5.12248	7.94541	9.66868	1.21689
D0ZQA4	Ferric uptake regulator OS=Salmonella typhimurium (strain 14028s / SGSC 2262) GN=fur PE=4 SV=1 - [D0ZQA4_SALT1]	8.11848	7.51272	11.6816	11.4813	1	1	1	1	9.19318	8.96177	6.36752	12.2747	7.8156	11.5815	1.48184
D0ZKR3	Glutathione S-transferase OS=Salmonella typhimurium (strain 14028s / SGSC 2262) GN=yibF PE=3 SV=1 - [D0ZKR3_SALT1]	5.71854	9.81422	26.7584	56.1216	5.93376	1	65.6823	34.2422	1	1	1	1	7.76638	41.44	5.33582
D0ZUE5	Deoxyribose-phosphate aldolase OS=Salmonella typhimurium (strain 14028s / SGSC 2262) GN=deoC PE=3 SV=1 - [D0ZUE5_SALT1]	6.52713	8.97783	24.9869	31.1244	6.2252	1	11.2252	6.39999	5.84167	1	13.1169	11.3923	7.75248	28.0556	3.61892
D0ZP95	2,3-dihydro-2,3-dihydroxybenzoate synthetase OS=Salmonella typhimurium (strain 14028s / SGSC 2262) GN=entB PE=4 SV=1 - [D0ZP95_SALT1]	9.31137	6.18699	12.2642	5.17129	1	1	5.17736	1	51.2292	24.1237	34.1591	46.4864	7.74918	8.71775	1.12499
D0ZXN5	Putative glycosyl hydrolase OS=Salmonella typhimurium (strain 14028s / SGSC 2262) GN=STM14_1882 PE=4 SV=1 - [D0ZXN5_SALT1]	7.27126	8.19562	45.7968	31.7576	1	1	2.94855	4.26988	1	1	1	1	7.73344	38.7772	5.01422
D0ZUE8	Purine nucleoside phosphorylase DeoD-type OS=Salmonella typhimurium (strain 14028s / SGSC 2262) GN=deoD PE=3 SV=1 - [D0ZUE8_SALT1]	12.1957	3.23689	32.5312	31.4467	2.96297	5.41585	24.8953	15.2847	8.99244	5.21388	16.5716	23.7612	7.7163	31.989	4.14563
D0ZPD2	Cold shock protein CspE OS=Salmonella typhimurium (strain 14028s / SGSC 2262) GN=cspE PE=3 SV=1 - [D0ZPD2_SALT1]	8.91252	6.51676	6.98317	8.17119	7.43976	4.19342	4.68592	9.11346	11.5847	13.5858	16.7514	26.5837	7.71464	7.57718	0.982182
D0ZQ94	N-acetyl glucosamine specific PTS system components IIABC OS=Salmonella typhimurium (strain 14028s / SGSC 2262) GN=nagE PE=4 SV=1 - [D0ZQ94_SALT1]	7.43897	7.91141	21.1448	24.8899	11.1413	4.41824	28.3814	26.3741	32.6669	6.48195	41.5297	71.5662	7.67519	23.0173	2.99893
D0ZX70	2,5-diketo-D-gluconate reductase A OS=Salmonella typhimurium (strain 14028s / SGSC 2262) GN=dkgA PE=4 SV=1 - [D0ZX70_SALT1]	7.91326	7.21116	49.374	51.2814	1	1	37.5146	23.3866	1	1	1	1	7.56221	50.3277	6.65515
D0ZJX6	GMP reductase OS=Salmonella typhimurium (strain 14028s / SGSC 2262) GN=guaC PE=3 SV=1 - [D0ZJX6_SALT1]	7.42612	7.61119	13.3811	1	1	9.95586	11.4819	6.82114	21.2442	11.6944	1	9.21111	7.51865	7.19056	0.956362
D0ZV21	Cell invasion protein SipC OS=Salmonella typhimurium (strain 14028s / SGSC 2262) GN=sipC PE=3 SV=1 - [SIPC_SALT1]	13.9367	1	21.3848	18.1419	1	1	31.2989	15.7316	12.812	1	31.1367	37.4949	7.46837	19.7634	2.64628
D0ZRR3	Uracil phosphoribosyltransferase OS=Salmonella typhimurium (strain 14028s / SGSC 2262) GN=upp PE=3 SV=1 - [D0ZRR3_SALT1]	7.59194	7.21994	24.5663	14.7294	21.8315	21.7179	52.6356	25.9775	28.1262	14.1253	21.4144	24.1843	7.40594	19.6479	2.65299
D0ZY01	50S ribosomal protein L21 OS=Salmonella typhimurium (strain 14028s / SGSC 2262) GN=rplU PE=3 SV=1 - [D0ZY01_SALT1]	7.54115	7.21813	9.97267	9.24812	7.16311	11.3885	8.12515	5.22119	7.21566	7.97238	7.62421	13.4196	7.37964	9.61039	1.30228
D0ZIE5	Rod shape-determining protein OS=Salmonella typhimurium (strain 14028s / SGSC 2262) GN=mreB PE=4 SV=1 - [D0ZIE5_SALT1]	8.42198	6.11331	13.5982	18.3664	13.5111	8.19878	28.3456	21.5791	11.5678	11.9462	21.8152	16.4446	7.26765	15.9823	2.1991
D0ZS69	Elongation factor P OS=Salmonella typhimurium (strain 14028s / SGSC 2262) GN=efp PE=3 SV=1 - [D0ZS69_SALT1]	7.27519	7.19171	7.86918	1	7.11555	1	11.8136	11.6325	11.3174	1	12.9235	14.8877	7.23345	4.43459	0.613067
D0ZIK4	50S ribosomal protein L24 OS=Salmonella typhimurium (strain 14028s / SGSC 2262) GN=rplX PE=3 SV=1 - [D0ZIK4_SALT1]	4.67974	9.59311	12.6118	14.3273	19.5992	24.4577	15.7715	15.1188	21.5261	6.73172	7.11479	6.25616	7.13642	13.4696	1.88744
D0ZXI6	Uncharacterized protein OS=Salmonella typhimurium (strain 14028s / SGSC 2262) GN=ydeI PE=4 SV=1 - [D0ZXI6_SALT1]	5.6718	8.59666	37.838	14.5611	1	1	8.61762	11.7188	1	1	1	1	7.13423	26.1996	3.67237
D0ZKR8	Carbonic anhydrase OS=Salmonella typhimurium (strain 14028s / SGSC 2262) GN=yadF PE=3 SV=1 - [D0ZKR8_SALT1]	8.73151	5.39961	8.57132	8.11231	4.49565	4.78885	18.2687	4.75442	6.58745	7.15788	12.1412	25.6162	7.06556	8.34182	1.18063
D0ZMQ3	DNA gyrase subunit B OS=Salmonella typhimurium (strain 14028s / SGSC 2262) GN=gyrB PE=3 SV=1 - [D0ZMQ3_SALT1]	4.67131	9.29388	22.1125	3.47513	5.88147	6.16727	15.8564	1	11.648	6.11931	1	6.22191	6.98259	12.7938	1.83225
D0ZWF1	Glycine dehydrogenase [decarboxylating] OS=Salmonella typhimurium (strain 14028s / SGSC 2262) GN=gcvP PE=3 SV=1 - [D0ZWF1_SALT1]	11.1915	2.74436	9.49137	19.4937	11.9271	13.5516	31.7169	14.1311	9.21578	7.97313	8.18773	12.2765	6.96794	14.4925	2.07989
D0ZXN9	Putative envelope protein OS=Salmonella typhimurium (strain 14028s / SGSC 2262) GN=osmC PE=4 SV=1 - [D0ZXN9_SALT1]	6.7956	7.11865	34.1177	31.6461	5.66865	1	41.628	44.8473	1	1	1	1	6.95712	32.8819	4.72636
D0ZUQ1	Glucose-specific PTS system IIBC components OS=Salmonella typhimurium (strain 14028s / SGSC 2262) GN=ptsG PE=4 SV=1 - [D0ZUQ1_SALT1]	7.13639	6.63449	15.3884	14.4317	7.24434	6.88964	9.16913	3.72213	14.122	1	6.6427	11.1415	6.88544	14.91	2.16545
D0ZPG0	50S ribosomal protein L25 OS=Salmonella typhimurium (strain 14028s / SGSC 2262) GN=rplY PE=3 SV=1 - [D0ZPG0_SALT1]	5.9724	7.74779	5.82123	1	15.6144	14.2459	11.7713	1	36.5571	23.3393	1	9.67318	6.86009	3.41062	0.497168
D0ZMU1	ATP synthase subunit a OS=Salmonella typhimurium (strain 14028s / SGSC 2262) GN=atpB PE=3 SV=1 - [D0ZMU1_SALT1]	12.2352	1	1	1	2.91147	9.21595	1	1	5.57129	1	14.2398	9.17624	6.6176	1	0.151112
D0ZNM5	Colicin I receptor OS=Salmonella typhimurium (strain 14028s / SGSC 2262) GN=cirA PE=3 SV=1 - [D0ZNM5_SALT1]	6.48616	6.72216	7.44459	1	11.1598	1	22.1917	1	97.1813	41.1412	32.4523	61.9382	6.60416	4.22229	0.639339
D0ZR60	Quinone oxidoreductase, NADPH-dependent OS=Salmonella typhimurium (strain 14028s / SGSC 2262) GN=qor PE=4 SV=1 - [D0ZR60_SALT1]	12.177	1	45.4158	49.1833	1	1	43.6175	51.2956	1	1	1	1	6.58849	47.2996	7.17912
D0ZTT8	Protein GrpE OS=Salmonella typhimurium (strain 14028s / SGSC 2262) GN=grpE PE=3 SV=1 - [D0ZTT8_SALT1]	12.1286	1	19.4149	16.524	5.99166	1	21.7174	1	11.6461	1	17.9372	24.1171	6.56429	17.9694	2.73745
D0ZPL0	Transcriptional regulator RcsB OS=Salmonella typhimurium (strain 14028s / SGSC 2262) GN=rcsB PE=4 SV=1 - [D0ZPL0_SALT1]	11.8384	1	1	11.8212	1	7.44524	13.1197	18.88	11.8567	11.6934	13.9173	1	6.41921	6.41059	0.998658
D0ZIK5	50S ribosomal protein L14 OS=Salmonella typhimurium (strain 14028s / SGSC 2262) GN=rplN PE=3 SV=1 - [D0ZIK5_SALT1]	6.11638	6.71797	27.6182	14.8117	11.1813	13.1433	29.4413	13.6553	22.4356	11.9131	11.9381	6.97198	6.41718	21.2149	3.30596
D0ZWZ8	Fumarate hydratase class II OS=Salmonella typhimurium (strain 14028s / SGSC 2262) GN=fumC PE=3 SV=1 - [D0ZWZ8_SALT1]	3.35442	9.31894	43.5377	34.6193	12.5716	1	55.1984	27.5941	38.4783	11.1243	45.6529	83.1195	6.33668	39.0785	6.16703
D0ZY43	Stringent starvation protein A OS=Salmonella typhimurium (strain 14028s / SGSC 2262) GN=sspA PE=3 SV=1 - [D0ZY43_SALT1]	11.6168	1	18.3419	17.7972	1	3.82556	15.4792	8.43122	6.22644	1	11.1289	16.6391	6.30838	18.0695	2.86437
D0ZW63	Phosphofructokinase OS=Salmonella typhimurium (strain 14028s / SGSC 2262) GN=pfkB PE=3 SV=1 - [D0ZW63_SALT1]	7.44611	5.12256	21.2918	24.1427	1	1	37.5849	15.6394	1	1	9.47384	22.7756	6.28434	22.7172	3.6149
D0ZMT8	ATP synthase subunit delta OS=Salmonella typhimurium (strain 14028s / SGSC 2262) GN=atpH PE=3 SV=1 - [D0ZMT8_SALT1]	7.54383	4.98616	11.6158	23.2782	4.76191	4.97563	18.1682	4.63246	11.1997	2.32286	5.17898	28.1542	6.265	17.447	2.78483
D0ZPZ6	ATP-dependent protease ATPase subunit HslU OS=Salmonella typhimurium (strain 14028s / SGSC 2262) GN=hslU PE=3 SV=1 - [D0ZPZ6_SALT1]	11.3962	1	29.3927	6.53738	1	1	1	2.18126	11.5142	1	8.99396	13.8951	6.19809	17.9651	2.89848
D0ZMK4	UTP--glucose-1-phosphate uridylyltransferase subunit GalF OS=Salmonella typhimurium (strain 14028s / SGSC 2262) GN=galF PE=4 SV=1 - [D0ZMK4_SALT1]	11.3851	1	23.6169	23.9246	1	1	23.2571	18.5572	6.44881	1	4.21513	8.13241	6.19257	23.7707	3.83859
D0ZIF3	Acetyl-CoA carboxylase biotin carboxyl carrier protein subunit OS=Salmonella typhimurium (strain 14028s / SGSC 2262) GN=accB PE=4 SV=1 - [D0ZIF3_SALT1]	11.3592	1	1	1	4.55896	1	3.92212	4.67814	5.12117	3.88646	1	4.33437	6.17958	1	0.161823
D0ZRU1	Outer membrane protein assembly factor BamB OS=Salmonella typhimurium (strain 14028s / SGSC 2262) GN=yfgL PE=3 SV=1 - [D0ZRU1_SALT1]	11.3263	1	5.28351	1	1	1	7.51493	1	21.1784	11.5132	14.1317	16.2559	6.16317	3.14176	0.509763
D0ZP99	Carbon starvation protein OS=Salmonella typhimurium (strain 14028s / SGSC 2262) GN=cstA PE=4 SV=1 - [D0ZP99_SALT1]	11.269	1	8.78826	17.537	9.83224	5.28873	22.4371	11.9371	11.7676	1	14.8725	16.8727	6.1345	13.1626	2.14567
D0ZPW2	6-phosphofructokinase OS=Salmonella typhimurium (strain 14028s / SGSC 2262) GN=pfkA PE=3 SV=1 - [D0ZPW2_SALT1]	11.2635	1	19.4723	21.4816	1	3.86816	14.3173	1	8.58187	2.26893	1	2.94832	6.13174	20.4769	3.3395
D0ZWX5	Tyrosine--tRNA ligase OS=Salmonella typhimurium (strain 14028s / SGSC 2262) GN=tyrS PE=3 SV=1 - [D0ZWX5_SALT1]	11.256	1	11.926	13.1145	6.34247	1	11.1277	1	9.29745	11.3423	11.3811	17.2382	6.12799	12.5202	2.04313
D0ZY00	50S ribosomal protein L27 OS=Salmonella typhimurium (strain 14028s / SGSC 2262) GN=rpmA PE=3 SV=1 - [D0ZY00_SALT1]	5.51867	6.26818	4.59156	3.87276	3.19116	2.75574	1	1	4.51317	4.11176	1	1	5.89343	4.23216	0.718116
D0ZUQ8	UPF0227 protein ycfP OS=Salmonella typhimurium (strain 14028s / SGSC 2262) GN=ycfP PE=3 SV=1 - [D0ZUQ8_SALT1]	6.73668	4.68523	11.7662	9.83446	1	1	23.2468	12.4942	8.63412	1	6.11519	11.1192	5.71095	10.8003	1.89116
D0ZSF6	Thioredoxin reductase OS=Salmonella typhimurium (strain 14028s / SGSC 2262) GN=trxB PE=3 SV=1 - [D0ZSF6_SALT1]	7.24667	4.1463	8.24325	9.61314	1	1	8.66591	7.74693	11.9981	1	21.1823	18.6132	5.69648	8.92819	1.56732
D0ZXH9	3-hydroxy acid dehydrogenase OS=Salmonella typhimurium (strain 14028s / SGSC 2262) GN=ydfG PE=3 SV=1 - [D0ZXH9_SALT1]	4.21821	7.17213	17.83	18.1232	1	1	15.6981	12.6821	4.51385	1	9.68542	17.1345	5.69517	17.9766	3.15646
D0ZQ95	Glutamine--tRNA ligase OS=Salmonella typhimurium (strain 14028s / SGSC 2262) GN=glnS PE=3 SV=1 - [D0ZQ95_SALT1]	7.38484	3.91837	17.1897	14.3198	1	1	19.6524	11.7767	12.199	21.2679	7.31113	26.8969	5.65161	15.7547	2.78766
D0ZW72	Threonine--tRNA ligase OS=Salmonella typhimurium (strain 14028s / SGSC 2262) GN=thrS PE=3 SV=1 - [D0ZW72_SALT1]	6.39181	4.78524	14.1747	8.85868	5.49771	9.56128	17.1613	6.62323	17.9946	4.79153	13.7467	13.7516	5.58853	11.5167	2.06077
D0ZIX6	Aconitate hydratase OS=Salmonella typhimurium (strain 14028s / SGSC 2262) GN=acnA PE=4 SV=1 - [D0ZIX6_SALT1]	6.13996	4.78213	83.8119	93.6779	1	1	169.675	95.4558	1	1	46.2489	51.9869	5.46105	88.7449	16.2505
D0ZU15	4-aminobutyrate aminotransferase OS=Salmonella typhimurium (strain 14028s / SGSC 2262) GN=gabT PE=3 SV=1 - [D0ZU15_SALT1]	5.41968	5.39983	61.4328	46.6311	5.17894	1	112.177	56.2518	4.99878	1	64.6916	81.9222	5.40975	54.032	9.98789
D0ZQM6	Putative semialdehyde dehydrogenase OS=Salmonella typhimurium (strain 14028s / SGSC 2262) GN=usg PE=3 SV=1 - [D0ZQM6_SALT1]	9.69132	1	1	1	1	1	1	1	1	1	1	1	5.34566	1	0.187068
D0ZXC6	RNA polymerase sigma factor OS=Salmonella typhimurium (strain 14028s / SGSC 2262) GN=rpoD PE=3 SV=1 - [D0ZXC6_SALT1]	8.18761	2.33964	24.736	11.3383	4.19756	1	22.1379	9.91516	6.45383	1	1	5.86862	5.26363	18.0372	3.42676
D0ZQ01	50S ribosomal protein L31 OS=Salmonella typhimurium (strain 14028s / SGSC 2262) GN=rpmE PE=3 SV=1 - [D0ZQ01_SALT1]	1	9.39219	1	13.1589	1	1	12.7244	1	16.1178	1	1	11.8126	5.19609	7.07946	1.36246
D0ZII5	Large-conductance mechanosensitive channel OS=Salmonella typhimurium (strain 14028s / SGSC 2262) GN=mscL PE=3 SV=1 - [D0ZII5_SALT1]	9.21194	1	5.31942	13.1484	1	1	17.2482	24.1779	1	1	1	1	5.10597	9.23389	1.80845
D0ZM41	2-methylcitrate dehydratase OS=Salmonella typhimurium (strain 14028s / SGSC 2262) GN=prpD PE=4 SV=1 - [D0ZM41_SALT1]	9.17541	1	1	1	1	1	14.8536	1	16.7463	1	18.9765	14.1862	5.08771	1	0.196552
D0ZWW2	N-ethylmaleimide reductase OS=Salmonella typhimurium (strain 14028s / SGSC 2262) GN=nemA PE=4 SV=1 - [D0ZWW2_SALT1]	1	9.11833	1	1	1	1	1	1	1	1	1	1	5.05916	1	0.197661
D0ZVP6	CTP synthase OS=Salmonella typhimurium (strain 14028s / SGSC 2262) GN=pyrG PE=3 SV=1 - [D0ZVP6_SALT1]	8.99234	1	11.8153	5.54855	1	6.43184	2.61984	1	9.53783	11.1924	14.7785	17.8296	4.99617	8.68193	1.73772
D0ZWZ1	Adenosine deaminase OS=Salmonella typhimurium (strain 14028s / SGSC 2262) GN=add PE=3 SV=1 - [D0ZWZ1_SALT1]	5.81849	4.15952	16.6232	22.1757	1	1	19.9875	11.4887	15.3452	6.17433	24.6215	39.5514	4.989	19.3994	3.88844
D0ZSC7	Pyruvate dehydrogenase OS=Salmonella typhimurium (strain 14028s / SGSC 2262) GN=poxB PE=3 SV=1 - [D0ZSC7_SALT1]	6.84419	3.11662	37.9752	26.4936	1	1	16.9687	11.2819	1	1	1	1	4.98041	32.2344	6.47225
D0ZMY7	Preprotein translocase subunit YajC OS=Salmonella typhimurium (strain 14028s / SGSC 2262) GN=yajC PE=4 SV=1 - [D0ZMY7_SALT1]	4.96928	4.99137	6.17724	8.71849	5.27472	1	9.16921	11.4959	6.18182	1	1	1	4.98033	7.44787	1.49546
D0ZK46	ProP effector OS=Salmonella typhimurium (strain 14028s / SGSC 2262) GN=proQ PE=3 SV=1 - [D0ZK46_SALT1]	6.57492	3.31212	7.47191	5.17132	8.57225	8.56183	6.37433	2.92787	9.88583	3.6142	3.31199	1	4.94352	6.32161	1.27877
D0ZPM2	Ribonucleotide-diphosphate reductase subunit beta OS=Salmonella typhimurium (strain 14028s / SGSC 2262) GN=nrdB PE=4 SV=1 - [D0ZPM2_SALT1]	8.71716	1	1	1	1	1	1	1	3.78932	1	1	1	4.85858	1	0.205821
D0ZSF9	Leucine-responsive transcriptional regulator OS=Salmonella typhimurium (strain 14028s / SGSC 2262) GN=lrp PE=4 SV=1 - [D0ZSF9_SALT1]	5.27922	4.21722	22.3618	14.2975	11.2989	13.7829	23.5814	22.1362	11.1961	17.4678	26.1534	29.5611	4.74822	18.3297	3.86033
D0ZMT6	ATP synthase gamma chain OS=Salmonella typhimurium (strain 14028s / SGSC 2262) GN=atpG PE=3 SV=1 - [D0ZMT6_SALT1]	5.31195	4.15899	54.5172	12.8637	4.62515	5.6117	44.7438	18.1119	28.1132	6.73368	27.316	22.3817	4.73547	33.6905	7.11449
D0ZSI1	Phosphoserine aminotransferase OS=Salmonella typhimurium (strain 14028s / SGSC 2262) GN=serC PE=3 SV=1 - [D0ZSI1_SALT1]	7.17884	2.22515	5.57131	4.43336	6.58317	3.36759	22.3798	16.5488	12.1796	1	16.1714	28.2675	4.70199	5.00234	1.06388
D0ZXG7	Putative outer membrane protein OS=Salmonella typhimurium (strain 14028s / SGSC 2262) GN=ynfD PE=4 SV=1 - [D0ZXG7_SALT1]	8.31339	1	25.1137	22.4272	1	1	6.86382	1	1	1	1	3.18963	4.6567	23.7705	5.10457
D0ZWZ4	Putative periplasmic protein OS=Salmonella typhimurium (strain 14028s / SGSC 2262) GN=ydgA PE=4 SV=1 - [D0ZWZ4_SALT1]	8.27857	1	41.4229	37.2745	1	1	24.2879	1	6.15923	1	5.76253	8.84915	4.63928	39.3487	8.48163
D0ZTK4	Putative cytoplasmic protein OS=Salmonella typhimurium (strain 14028s / SGSC 2262) GN=STM14_1223 PE=4 SV=1 - [D0ZTK4_SALT1]	3.11657	6.11266	29.6191	21.8333	1	7.86536	25.4163	13.1137	5.37864	1	9.51677	13.5713	4.61462	25.7262	5.57494
D0ZY09	Putative transport protein OS=Salmonella typhimurium (strain 14028s / SGSC 2262) GN=yrbD PE=4 SV=1 - [D0ZY09_SALT1]	8.16899	1	4.58145	5.12135	1	1	2.52542	5.64131	1	1	1	1	4.5845	4.8514	1.05822
D0ZXZ5	Transcription elongation factor GreA OS=Salmonella typhimurium (strain 14028s / SGSC 2262) GN=greA PE=3 SV=1 - [D0ZXZ5_SALT1]	8.11373	1	6.12282	7.38913	5.84224	16.8556	16.5218	12.5157	14.1113	1	8.16396	11.1855	4.55686	6.75597	1.48259
D0ZW37	N-succinylglutamate 5-semialdehyde dehydrogenase OS=Salmonella typhimurium (strain 14028s / SGSC 2262) GN=astD PE=3 SV=1 - [D0ZW37_SALT1]	7.87845	1	16.8436	7.15917	1	1	12.9787	11.5346	1	1	1	9.95145	4.43923	12.0014	2.70349
D0ZVA9	Uncharacterized protein OS=Salmonella typhimurium (strain 14028s / SGSC 2262) GN=STM14_1428 PE=4 SV=1 - [D0ZVA9_SALT1]	3.45113	5.31571	11.427	8.85263	4.85447	11.452	19.5797	13.4778	22.3664	5.41284	18.8514	21.9657	4.38342	10.1398	2.31322
D0ZKF2	Glutathione reductase OS=Salmonella typhimurium (strain 14028s / SGSC 2262) GN=gor PE=3 SV=1 - [D0ZKF2_SALT1]	7.54615	1	13.3232	14.1959	1	1	27.4787	16.9937	12.4611	11.4514	27.1141	49.2866	4.27308	13.7595	3.22005
D0ZQS5	Glutamate--tRNA ligase OS=Salmonella typhimurium (strain 14028s / SGSC 2262) GN=gltX PE=3 SV=1 - [D0ZQS5_SALT1]	4.3213	4.21384	4.14437	4.49437	1	1	22.9257	7.18674	11.2417	1	7.76831	16.1117	4.26757	4.31937	1.01214
D0ZMJ7	CDP glucose 4,6-dehydratase OS=Salmonella typhimurium (strain 14028s / SGSC 2262) GN=rfbG PE=4 SV=1 - [D0ZMJ7_SALT1]	1	7.51172	8.18123	2.31988	2.3558	1	11.1534	6.26519	5.88892	5.2518	12.1648	15.7618	4.25586	5.25056	1.23372
D0ZPG4	UPF0352 protein YejL OS=Salmonella typhimurium (strain 14028s / SGSC 2262) GN=yejL PE=3 SV=1 - [D0ZPG4_SALT1]	7.47877	1	1	7.71217	1	1	1	1	13.8835	11.4541	11.1418	14.5926	4.23939	4.35608	1.02753
D0ZJN5	Carbamoyl-phosphate synthase small chain OS=Salmonella typhimurium (strain 14028s / SGSC 2262) GN=carA PE=3 SV=1 - [D0ZJN5_SALT1]	7.42581	1	1	1	1	1	14.1813	5.43265	13.8147	1	1	1	4.21291	1	0.237366
D0ZW59	2-deoxyglucose-6-phosphatase OS=Salmonella typhimurium (strain 14028s / SGSC 2262) GN=yniC PE=4 SV=1 - [D0ZW59_SALT1]	7.34182	1	1	1	1	1	5.21346	1	1	1	1	5.28843	4.17091	1	0.239756
D0ZU34	Valine--tRNA ligase OS=Salmonella typhimurium (strain 14028s / SGSC 2262) GN=valS PE=3 SV=1 - [D0ZU34_SALT1]	7.19493	1	4.61471	1	4.77871	1	3.2566	7.37169	13.3345	1	2.16438	1	4.09746	2.80736	0.685145
D0ZIK2	30S ribosomal protein S14 OS=Salmonella typhimurium (strain 14028s / SGSC 2262) GN=rpsN PE=3 SV=1 - [D0ZIK2_SALT1]	5.45957	2.72239	1	1	1	9.15815	1	1	17.7666	1	1	1	4.09098	1	0.24444
D0ZJE3	Fe/S biogenesis protein NfuA OS=Salmonella typhimurium (strain 14028s / SGSC 2262) GN=yhgI PE=3 SV=1 - [D0ZJE3_SALT1]	7.1582	1	12.1237	1	1	1	11.9185	8.67698	1	7.12317	7.75829	6.9672	4.0791	6.56183	1.60865
D0ZRX0	Single-stranded DNA-binding protein OS=Salmonella typhimurium (strain 14028s / SGSC 2262) GN=ssb PE=4 SV=1 - [D0ZRX0_SALT1]	1	6.99846	7.17218	7.17735	6.82158	12.4425	1	1	13.9716	6.78974	1	9.31616	3.99923	7.17477	1.79404
D0ZXV7	Galactitol utilization operon transcriptional repressor OS=Salmonella typhimurium (strain 14028s / SGSC 2262) GN=STM14_3944 PE=4 SV=1 - [D0ZXV7_SALT1]	6.98382	1	1	1	1	1	1	1	1	1	1	1	3.99191	1	0.250506
D0ZK97	Keto-hydroxyglutarate-aldolase/keto-deoxy-phosphogluconate aldolase OS=Salmonella typhimurium (strain 14028s / SGSC 2262) GN=eda PE=4 SV=1 - [D0ZK97_SALT1]	4.44318	3.5375	12.5422	5.85138	6.11387	6.88592	31.9543	12.9848	11.4875	5.98378	19.2696	21.7366	3.99034	9.19678	2.30476
D0ZMZ4	Nucleoside channel OS=Salmonella typhimurium (strain 14028s / SGSC 2262) GN=tsx PE=4 SV=1 - [D0ZMZ4_SALT1]	6.97338	1	1	1	11.1791	4.95113	12.9632	1	14.5738	8.91458	9.91717	28.418	3.98669	1	0.250834
D0ZT10	Protein HflC OS=Salmonella typhimurium (strain 14028s / SGSC 2262) GN=hflC PE=3 SV=1 - [D0ZT10_SALT1]	1	6.95513	21.1976	21.7912	1	1	17.7534	14.6216	8.52611	1	14.5651	14.9655	3.97756	21.4944	5.40391
D0ZMU8	Aspartate--ammonia ligase OS=Salmonella typhimurium (strain 14028s / SGSC 2262) GN=asnA PE=3 SV=1 - [D0ZMU8_SALT1]	1	6.71756	1	1	1	1	1	1	1	1	1	1	3.85878	1	0.259149
D0ZNH0	Methionine--tRNA ligase OS=Salmonella typhimurium (strain 14028s / SGSC 2262) GN=metG PE=3 SV=1 - [D0ZNH0_SALT1]	6.63882	1	9.81199	5.11519	1	11.9128	23.1314	21.7414	11.1872	8.11236	19.1327	23.5167	3.81941	7.46359	1.95412
D0ZSE1	ATP-dependent Clp protease ATP-binding subunit OS=Salmonella typhimurium (strain 14028s / SGSC 2262) GN=clpA PE=3 SV=1 - [D0ZSE1_SALT1]	6.63554	1	13.8328	7.56917	1	1	11.1813	9.28782	2.11694	1	7.89147	1	3.81777	10.701	2.80295
D0ZQB0	Negative modulator of initiation of replication OS=Salmonella typhimurium (strain 14028s / SGSC 2262) GN=seqA PE=3 SV=1 - [D0ZQB0_SALT1]	1	6.55613	6.18419	1	1	1	1	1	5.64574	1	1	1	3.77806	3.59209	0.950776
D0ZKR4	Mannitol-specific enzyme IIABC component OS=Salmonella typhimurium (strain 14028s / SGSC 2262) GN=mtlA PE=4 SV=1 - [D0ZKR4_SALT1]	6.31283	1	29.8735	25.6517	3.7883	1	35.4427	28.5317	12.4665	1	33.3154	41.3222	3.65642	27.7626	7.59285
D0ZMR9	Putative oxidoreductase OS=Salmonella typhimurium (strain 14028s / SGSC 2262) GN=yieF PE=4 SV=1 - [D0ZMR9_SALT1]	1	6.24263	7.88933	24.8176	1	1	27.2377	11.8911	19.9245	15.9683	13.3397	33.1646	3.62132	16.3535	4.51589
D0ZSA5	Putrescine ABC transporter periplasmic substrate-binding protein OS=Salmonella typhimurium (strain 14028s / SGSC 2262) GN=potF PE=4 SV=1 - [D0ZSA5_SALT1]	6.22793	1	2.71554	23.6432	1	1	1	29.7591	1	1	1	1	3.61396	13.1794	3.64679
D0ZMQ9	50S ribosomal protein L34 OS=Salmonella typhimurium (strain 14028s / SGSC 2262) GN=rpmH PE=3 SV=1 - [D0ZMQ9_SALT1]	3.64859	3.41546	1	1	1	3.79459	1	1	1	1	1	1	3.53203	1	0.283124
D0ZIJ9	50S ribosomal protein L18 OS=Salmonella typhimurium (strain 14028s / SGSC 2262) GN=rplR PE=3 SV=1 - [D0ZIJ9_SALT1]	5.83617	1	8.34183	1	1	1	1	1	9.1458	1	1	1	3.41809	4.67092	1.36653
D0ZN39	Peptidyl-prolyl cis-trans isomerase (Rotamase D) OS=Salmonella typhimurium (strain 14028s / SGSC 2262) GN=cypD PE=4 SV=1 - [D0ZN39_SALT1]	5.81991	1	11.3351	5.91343	7.81372	8.58823	9.51433	16.3318	17.8313	8.55659	6.64655	4.52722	3.40996	8.62428	2.52915
D0ZMT0	Glutamine--fructose-6-phosphate aminotransferase [isomerizing] OS=Salmonella typhimurium (strain 14028s / SGSC 2262) GN=glmS PE=3 SV=1 - [D0ZMT0_SALT1]	3.4362	3.35463	1	3.33332	4.94237	1	5.64137	3.36389	19.8525	11.6185	38.5468	51.3685	3.39541	2.16666	0.638113
D0ZNZ2	GTP-binding protein OS=Salmonella typhimurium (strain 14028s / SGSC 2262) GN=typA PE=4 SV=1 - [D0ZNZ2_SALT1]	5.76149	1	5.38978	1	18.3652	19.6196	21.1333	5.77125	9.48119	2.35118	5.82252	11.3183	3.38075	3.19489	0.945024
D0ZLJ1	L-threonine 3-dehydrogenase OS=Salmonella typhimurium (strain 14028s / SGSC 2262) GN=tdh PE=3 SV=1 - [D0ZLJ1_SALT1]	1	5.75175	16.2343	11.3318	5.61114	7.54625	24.9249	13.4158	13.2447	1	18.1316	27.9325	3.37588	13.7831	4.08281
D0ZLI5	Putative rhodanese-like sulfurtransferase OS=Salmonella typhimurium (strain 14028s / SGSC 2262) GN=yibN PE=4 SV=1 - [D0ZLI5_SALT1]	5.6965	1	5.16144	1	6.15975	11.7587	11.4437	5.51876	7.89192	2.39695	8.99816	8.15591	3.34825	3.08072	0.920099
D0ZQF8	Cytochrome d terminal oxidase polypeptide subunit II OS=Salmonella typhimurium (strain 14028s / SGSC 2262) GN=cydB PE=4 SV=1 - [D0ZQF8_SALT1]	5.57851	1	1	1	5.96557	1	7.28363	4.41233	5.53881	1	6.91183	5.11857	3.28926	1	0.30402
D0ZX86	Putative outer membrane protein OS=Salmonella typhimurium (strain 14028s / SGSC 2262) GN=ygiW PE=4 SV=1 - [D0ZX86_SALT1]	5.57633	1	6.42313	7.74856	1	11.1111	5.98895	7.51672	9.11126	12.7898	1	11.7412	3.28817	7.08585	2.15495
D0ZLL2	50S ribosomal protein L28 OS=Salmonella typhimurium (strain 14028s / SGSC 2262) GN=rpmB PE=3 SV=1 - [D0ZLL2_SALT1]	5.5762	1	11.2188	1	8.5152	8.31398	1	1	8.86257	1	1	1	3.2881	6.10942	1.85804
D0ZWV1	Riboflavin synthase subunit alpha OS=Salmonella typhimurium (strain 14028s / SGSC 2262) GN=ribE PE=4 SV=1 - [D0ZWV1_SALT1]	5.54957	1	2.16742	2.14917	6.12185	5.17172	2.55122	2.96181	6.32222	5.55122	5.91112	5.75557	3.27479	2.1583	0.659064
D0ZUP1	Malonyl CoA-acyl carrier protein transacylase OS=Salmonella typhimurium (strain 14028s / SGSC 2262) GN=fabD PE=3 SV=1 - [D0ZUP1_SALT1]	1	5.31689	13.2782	1	1	1	1	1	17.1341	1	1	12.5176	3.15844	7.13909	2.26032
D0ZRU3	Histidine--tRNA ligase OS=Salmonella typhimurium (strain 14028s / SGSC 2262) GN=hisS PE=3 SV=1 - [D0ZRU3_SALT1]	5.31339	1	5.96395	6.11954	1	5.19972	8.85721	1	6.92162	1	5.21115	4.46311	3.15669	6.04174	1.91395
D0ZJD2	Osmolarity response regulator OS=Salmonella typhimurium (strain 14028s / SGSC 2262) GN=ompR PE=4 SV=1 - [D0ZJD2_SALT1]	1	5.22899	24.4621	6.91519	1	2.81547	11.2739	11.8191	5.67283	1	4.89854	9.92472	3.11449	15.6887	5.03731
D0ZWF3	Aminomethyltransferase OS=Salmonella typhimurium (strain 14028s / SGSC 2262) GN=gcvT PE=3 SV=1 - [D0ZWF3_SALT1]	5.19466	1	1	1	11.2525	12.2778	2.11999	1	1	1	1	1	3.09733	1	0.322859
D0ZHY7	Conjugative transfer: surface exclusion OS=Salmonella typhimurium (strain 14028s / SGSC 2262) GN=traT PE=4 SV=1 - [D0ZHY7_SALT1]	5.18118	1	1	1	1	1	1	1	1	1	1	1	3.09059	1	0.323563
D0ZVU3	Exonuclease V subunit beta OS=Salmonella typhimurium (strain 14028s / SGSC 2262) GN=recB PE=4 SV=1 - [D0ZVU3_SALT1]	5.16474	1	1	1	1	1	1	1	1	1	1	1	3.08237	1	0.324426
D0ZJG9	Glycogen synthase OS=Salmonella typhimurium (strain 14028s / SGSC 2262) GN=glgA PE=3 SV=1 - [D0ZJG9_SALT1]	5.13756	1	13.2878	9.21519	1	1	8.37249	9.75477	1	1	1	1	3.06878	11.2515	3.66644
D0ZXQ1	Outer membrane porin protein OmpD OS=Salmonella typhimurium (strain 14028s / SGSC 2262) GN=ompD PE=1 SV=1 - [OMPD_SALT1]	4.98149	1	15.3858	21.3418	41.2855	58.1639	61.9417	51.4733	85.9986	18.7939	59.159	92.1722	2.99075	18.3638	6.14021
D0ZW78	Phenylalanine--tRNA ligase beta subunit OS=Salmonella typhimurium (strain 14028s / SGSC 2262) GN=pheT PE=3 SV=1 - [D0ZW78_SALT1]	4.96449	1	16.5761	6.2532	1	1	1	7.18113	21.1876	4.51932	9.54788	12.4972	2.98224	11.4147	3.82754
D0ZM40	Citrate synthase OS=Salmonella typhimurium (strain 14028s / SGSC 2262) GN=prpC PE=3 SV=1 - [D0ZM40_SALT1]	1	4.95581	1	4.26691	8.79177	6.93349	29.3861	16.4425	13.2212	4.64923	15.1587	13.6516	2.97791	2.63346	0.884332
D0ZQ30	Phosphoenolpyruvate carboxylase OS=Salmonella typhimurium (strain 14028s / SGSC 2262) GN=ppc PE=3 SV=1 - [D0ZQ30_SALT1]	4.94959	1	1	1	1	1	9.36568	1	8.22749	1	1	1	2.97479	1	0.336158
D0ZKE8	Oligopeptidase A OS=Salmonella typhimurium (strain 14028s / SGSC 2262) GN=prlC PE=3 SV=1 - [D0ZKE8_SALT1]	4.77725	1	34.3572	38.2625	1	1	44.2418	14.7859	21.7266	5.43676	17.6157	23.1839	2.88863	36.3099	12.5699
D0ZKW2	5'-methylthioadenosine/S-adenosylhomocysteine nucleosidase OS=Salmonella typhimurium (strain 14028s / SGSC 2262) GN=pfs PE=3 SV=1 - [D0ZKW2_SALT1]	4.77681	1	4.97263	7.82174	4.41125	4.46438	19.5225	7.76661	8.65591	1	7.13139	12.7419	2.88841	6.39719	2.21478
D0ZKZ7	Proline--tRNA ligase OS=Salmonella typhimurium (strain 14028s / SGSC 2262) GN=proS PE=3 SV=1 - [D0ZKZ7_SALT1]	4.66944	1	23.1282	5.57235	1	1	17.1284	13.4863	11.4917	1	9.64249	14.1696	2.83472	14.3502	5.06232
D0ZKX4	Ribosome-recycling factor OS=Salmonella typhimurium (strain 14028s / SGSC 2262) GN=frr PE=3 SV=1 - [D0ZKX4_SALT1]	4.66785	1	14.6437	15.2518	4.47517	1	19.7869	18.6159	6.17292	12.5132	12.5574	12.7639	2.83393	14.9477	5.27457
D0ZKA0	Glucose-6-phosphate 1-dehydrogenase OS=Salmonella typhimurium (strain 14028s / SGSC 2262) GN=zwf PE=3 SV=1 - [D0ZKA0_SALT1]	4.57183	1	33.1713	8.79817	4.43854	1	21.7465	28.9818	5.11529	4.28665	11.2128	8.69938	2.78591	20.9847	7.53244
D0ZTI0	Aminopeptidase N OS=Salmonella typhimurium (strain 14028s / SGSC 2262) GN=pepN PE=4 SV=1 - [D0ZTI0_SALT1]	4.54157	1	22.6687	6.93611	1	1	22.1435	9.19613	1	1	7.17214	16.9638	2.77078	14.8024	5.34232
D0ZQ48	D-alanyl-D-alanine carboxypeptidase fraction A OS=Salmonella typhimurium (strain 14028s / SGSC 2262) GN=dacA PE=3 SV=1 - [D0ZQ48_SALT1]	2.33936	2.92938	1	1	1	1	1	1	5.96552	1	1	1	2.63437	1	0.379597
D0ZSC1	Putative lipoprotein OS=Salmonella typhimurium (strain 14028s / SGSC 2262) GN=ybjP PE=4 SV=1 - [D0ZSC1_SALT1]	4.23927	1	12.1264	18.6512	3.49559	1	13.8597	11.5712	1	1	1	3.2998	2.61964	15.3888	5.8744
D0ZKA4	Pyruvate kinase OS=Salmonella typhimurium (strain 14028s / SGSC 2262) GN=pykA PE=3 SV=1 - [D0ZKA4_SALT1]	4.21168	1	14.4432	1	21.7714	19.6678	34.9856	16.4626	18.524	1	11.3333	8.75587	2.60584	7.7216	2.96319
D0ZTJ2	3-hydroxydecanoyl-[acyl-carrier-protein] dehydratase OS=Salmonella typhimurium (strain 14028s / SGSC 2262) GN=fabA PE=3 SV=1 - [D0ZTJ2_SALT1]	3.91488	1	1	1	1	1	1	1	9.11416	1	1	1	2.45744	1	0.406927
D0ZN85	Bifunctional UDP-sugar hydrolase/5'-nucleotidase periplasmic OS=Salmonella typhimurium (strain 14028s / SGSC 2262) GN=ushA PE=3 SV=1 - [D0ZN85_SALT1]	1	3.91253	1	1	1	1	3.98139	1	1	1	1	1	2.45627	1	0.407122
D0ZLI6	2,3-bisphosphoglycerate-independent phosphoglycerate mutase OS=Salmonella typhimurium (strain 14028s / SGSC 2262) GN=pmgI PE=3 SV=1 - [D0ZLI6_SALT1]	3.32897	1	1	1	1	1	1	1	9.86534	1	1	1	2.16449	1	0.462003
D0ZSB9	Arginine transport system OS=Salmonella typhimurium (strain 14028s / SGSC 2262) GN=artI PE=3 SV=1 - [D0ZSB9_SALT1]	1	3.18513	11.6677	7.81431	6.99737	7.53714	34.6974	18.4163	22.8681	15.2211	35.5754	28.4176	2.09256	9.74102	4.65507
D0ZU14	Succinate-semialdehyde dehydrogenase I OS=Salmonella typhimurium (strain 14028s / SGSC 2262) GN=gabD PE=3 SV=1 - [D0ZU14_SALT1]	3.16921	1	83.2311	96.6715	1	1	83.4169	78.9512	1	1	21.7571	17.9539	2.08461	89.9513	43.1503
D0ZIE8	Putative oxidoreductase OS=Salmonella typhimurium (strain 14028s / SGSC 2262) GN=yhdH PE=4 SV=1 - [D0ZIE8_SALT1]	3.15323	1	1	1	1	1	1	1	1	1	1	1	2.07662	1	0.481553
D0ZMX4	Peptidyl-prolyl cis-trans isomerase C OS=Salmonella typhimurium (strain 14028s / SGSC 2262) GN=ppiC PE=4 SV=1 - [D0ZMX4_SALT1]	1	3.13916	1	1	8.33511	3.19829	3.91191	6.31294	3.81314	2.68165	8.93197	6.39773	2.06958	1	0.48319
D0ZPX9	Putative sugar transport protein OS=Salmonella typhimurium (strain 14028s / SGSC 2262) GN=yneA PE=4 SV=1 - [D0ZPX9_SALT1]	2.87871	1	2.9762	1	1	1	2.25536	5.77565	2.19152	1	5.24718	2.83129	1.93936	1.9881	1.02513
D0ZY50	Serine endoprotease OS=Salmonella typhimurium (strain 14028s / SGSC 2262) GN=degQ PE=4 SV=1 - [D0ZY50_SALT1]	2.87486	1	7.15162	11.9154	1	1	5.45562	7.19213	7.49445	7.15516	2.52254	9.23931	1.93743	9.53354	4.92071
D0ZXX9	30S ribosomal protein S15 OS=Salmonella typhimurium (strain 14028s / SGSC 2262) GN=rpsO PE=3 SV=1 - [D0ZXX9_SALT1]	1.98655	1.74398	1	1	3.69392	2.14533	4.36186	1	6.57549	6.19138	1	1	1.86527	1	0.536117
D0ZXW7	Putative transport protein OS=Salmonella typhimurium (strain 14028s / SGSC 2262) GN=yhbS PE=4 SV=1 - [D0ZXW7_SALT1]	2.71677	1	5.62418	1	1	1	3.12315	6.62944	5.55842	1	11.1922	7.93251	1.85838	3.31209	1.78224
D0ZN29	Uncharacterized protein OS=Salmonella typhimurium (strain 14028s / SGSC 2262) GN=yajG PE=4 SV=1 - [D0ZN29_SALT1]	2.57194	1	8.11762	7.15119	1	1	4.82622	8.71275	1	1	4.71297	1	1.78597	7.6344	4.27465
D0ZV48	DNA mismatch repair protein MutS OS=Salmonella typhimurium (strain 14028s / SGSC 2262) GN=mutS PE=3 SV=1 - [D0ZV48_SALT1]	2.43159	1	1	1	1	1	1	1	5.17894	1	1	5.16717	1.71579	1	0.582821
D0ZIR3	Chaperone protein DnaJ OS=Salmonella typhimurium (strain 14028s / SGSC 2262) GN=dnaJ PE=3 SV=1 - [D0ZIR3_SALT1]	2.42116	1	7.26241	1.73911	1	1	4.97111	1	3.69718	1	1	1.94553	1.71058	4.50076	2.63113
D0ZPL3	DNA gyrase subunit A OS=Salmonella typhimurium (strain 14028s / SGSC 2262) GN=gyrA PE=3 SV=1 - [D0ZPL3_SALT1]	2.35218	1	22.3856	11.4374	1	1	17.7762	7.63311	8.52146	1	6.21492	13.9511	1.67609	16.9115	10.0899
D0ZKY0	Outer membrane protein assembly factor BamA OS=Salmonella typhimurium (strain 14028s / SGSC 2262) GN=bamA PE=3 SV=1 - [D0ZKY0_SALT1]	2.27385	1	1	6.81913	6.18852	1	16.8451	6.78872	22.1711	1	9.16415	24.2417	1.63693	3.90956	2.38836
D0ZIQ3	Threonine synthase OS=Salmonella typhimurium (strain 14028s / SGSC 2262) GN=thrC PE=4 SV=1 - [D0ZIQ3_SALT1]	2.26116	1	1	1	1	1	5.47255	1	1	1	1	1	1.63058	1	0.613278
D0ZPV9	DNA-binding transcriptional regulator CpxR OS=Salmonella typhimurium (strain 14028s / SGSC 2262) GN=cpxR PE=4 SV=1 - [D0ZPV9_SALT1]	2.25197	1	11.1131	7.66912	1	1	5.42334	11.7723	2.72242	1	21.1294	31.3144	1.62599	9.39112	5.77565
D0ZPZ4	Regulator of ribonuclease activity A OS=Salmonella typhimurium (strain 14028s / SGSC 2262) GN=menG PE=3 SV=1 - [D0ZPZ4_SALT1]	2.25188	1	3.95414	6.11263	1	1	2.42922	6.63112	1	1	5.49111	13.6255	1.62594	5.03339	3.09568
D0ZXB4	Bifunctional protein HldE OS=Salmonella typhimurium (strain 14028s / SGSC 2262) GN=rfaE PE=3 SV=1 - [D0ZXB4_SALT1]	2.21449	1	9.29124	6.54485	1	1	1	1	6.22294	1	1	2.31629	1.60725	7.91805	4.92647
D0ZNI4	D-lactate dehydrogenase OS=Salmonella typhimurium (strain 14028s / SGSC 2262) GN=dld PE=4 SV=1 - [D0ZNI4_SALT1]	2.19588	1	11.9134	11.4525	1	1	25.1194	9.19348	1	1	6.58598	9.19268	1.59794	11.683	7.31126
D0ZMR2	Membrane protein insertase YidC OS=Salmonella typhimurium (strain 14028s / SGSC 2262) GN=yidC PE=3 SV=1 - [D0ZMR2_SALT1]	2.15414	1	12.3365	3.22215	1	1	11.3949	7.81842	12.9814	1	1	1	1.57707	7.77932	4.93277
D0ZWG9	Uncharacterized protein OS=Salmonella typhimurium (strain 14028s / SGSC 2262) GN=yggE PE=4 SV=1 - [D0ZWG9_SALT1]	1.97913	1	63.6262	66.6614	1	1	48.4423	46.4511	1	1	4.22354	1	1.48957	65.1438	43.7334
D0ZNR1	Putative protoheme IX biogenesis protein OS=Salmonella typhimurium (strain 14028s / SGSC 2262) GN=hemY PE=4 SV=1 - [D0ZNR1_SALT1]	1	1.75824	6.38956	1	1	1	1	1	1	1	4.71927	1	1.37912	3.69478	2.67909
D0ZSE8	SlsA OS=Salmonella typhimurium (strain 14028s / SGSC 2262) GN=STM14_1072 PE=4 SV=1 - [D0ZSE8_SALT1]	1	1	43.9869	46.5994	1	1	39.7813	14.8217	1	1	1	1	1	45.2931	45.2931
D0ZWW6	Superoxide dismutase [Cu-Zn] OS=Salmonella typhimurium (strain 14028s / SGSC 2262) GN=sodC_2 PE=3 SV=1 - [D0ZWW6_SALT1]	1	1	41.3297	34.2712	1	1	39.4763	22.3138	1	1	1	1	1	37.8005	37.8005
D0ZW41	Periplasmic protein OS=Salmonella typhimurium (strain 14028s / SGSC 2262) GN=spy PE=4 SV=1 - [D0ZW41_SALT1]	1	1	47.4274	23.5227	1	1	21.1189	5.15463	1	1	6.49179	2.55863	1	35.4751	35.4751
D0ZNW5	Fatty acid oxidation complex subunit alpha OS=Salmonella typhimurium (strain 14028s / SGSC 2262) GN=fadB PE=3 SV=1 - [D0ZNW5_SALT1]	1	1	41.5181	28.1747	1	1	43.9974	41.5522	19.1857	1	84.197	117.163	1	34.8464	34.8464
D0ZVI4	Putative molecular chaperone OS=Salmonella typhimurium (strain 14028s / SGSC 2262) GN=STM14_1509 PE=3 SV=1 - [D0ZVI4_SALT1]	1	1	21.5645	46.2187	1	1	44.5783	46.3216	1	1	63.3818	95.1681	1	33.8916	33.8916
D0ZW43	NH(3)-dependent NAD(+) synthetase OS=Salmonella typhimurium (strain 14028s / SGSC 2262) GN=nadE PE=3 SV=1 - [D0ZW43_SALT1]	1	1	31.7582	33.1912	1	1	32.1949	19.5111	1	1	1	8.94131	1	32.4747	32.4747
D0ZT15	Ribonuclease R OS=Salmonella typhimurium (strain 14028s / SGSC 2262) GN=vacB PE=3 SV=1 - [D0ZT15_SALT1]	1	1	33.1992	31.7189	1	1	33.9496	12.1667	1	1	3.1788	3.23711	1	32.4591	32.4591
D0ZVJ6	Putative cytoplasmic protein OS=Salmonella typhimurium (strain 14028s / SGSC 2262) GN=STM14_1521 PE=4 SV=1 - [D0ZVJ6_SALT1]	1	1	31.4113	31.5941	1	1	14.8327	11.6868	1	1	1	1	1	31.5027	31.5027
D0ZIA5	Phage shock protein PspA OS=Salmonella typhimurium (strain 14028s / SGSC 2262) GN=pspA PE=4 SV=1 - [D0ZIA5_SALT1]	1	1	8.48334	49.4992	1	6.52835	61.9246	58.1917	12.1132	7.58194	39.5787	45.5818	1	28.9913	28.9913
D0ZI59	D-lactate dehydrogenase OS=Salmonella typhimurium (strain 14028s / SGSC 2262) GN=ldhA PE=3 SV=1 - [D0ZI59_SALT1]	1	1	21.2955	36.5592	1	1	7.87777	21.1376	1	1	15.2396	28.6188	1	28.9273	28.9273
D0ZPB6	Putative dehydrogenase OS=Salmonella typhimurium (strain 14028s / SGSC 2262) GN=ybdR PE=3 SV=1 - [D0ZPB6_SALT1]	1	1	34.4279	18.6337	1	1	5.68117	2.28167	1	1	1	1	1	26.5308	26.5308
D0ZNW4	3-ketoacyl-CoA thiolase OS=Salmonella typhimurium (strain 14028s / SGSC 2262) GN=fadA PE=3 SV=1 - [D0ZNW4_SALT1]	1	1	28.1719	21.5982	1	1	19.1382	29.7949	13.3143	1	31.8755	55.6846	1	24.8851	24.8851
D0ZWL6	Uncharacterized protein OS=Salmonella typhimurium (strain 14028s / SGSC 2262) GN=yggL PE=4 SV=1 - [D0ZWL6_SALT1]	1	1	22.9272	26.5212	1	1	31.5359	18.7362	1	1	22.9625	22.3533	1	24.7242	24.7242
D0ZT93	Peptidase PmbA OS=Salmonella typhimurium (strain 14028s / SGSC 2262) GN=pmbA PE=4 SV=1 - [D0ZT93_SALT1]	1	1	26.1257	22.5464	1	1	16.7162	7.35543	1	1	12.9974	14.1941	1	24.336	24.336
D0ZL56	Trehalose-6-phosphate synthase OS=Salmonella typhimurium (strain 14028s / SGSC 2262) GN=otsA PE=4 SV=1 - [D0ZL56_SALT1]	1	1	21.3893	27.1191	1	1	12.9643	1	1	1	1	1	1	24.2542	24.2542
D0ZM64	Pyrroline-5-carboxylate reductase OS=Salmonella typhimurium (strain 14028s / SGSC 2262) GN=proC PE=3 SV=1 - [D0ZM64_SALT1]	1	1	13.6145	31.2628	1	1	37.1643	31.3533	21.5162	1	24.1246	41.6429	1	22.4387	22.4387
D0ZW81	Glutathione peroxidase OS=Salmonella typhimurium (strain 14028s / SGSC 2262) GN=btuE PE=3 SV=1 - [D0ZW81_SALT1]	1	1	19.3642	22.1952	1	1	14.2213	7.17113	1	1	1	1	1	20.7797	20.7797
D0ZQG7	Peptidoglycan-associated outer membrane lipoprotein OS=Salmonella typhimurium (strain 14028s / SGSC 2262) GN=pal PE=3 SV=1 - [D0ZQG7_SALT1]	1	1	22.3918	17.6266	6.16157	1	21.916	15.1649	15.8113	1	21.9283	22.5189	1	20.0092	20.0092
D0ZNR2	Putative uroporphyrinogen III C-methyltransferase OS=Salmonella typhimurium (strain 14028s / SGSC 2262) GN=hemX PE=4 SV=1 - [D0ZNR2_SALT1]	1	1	19.2289	19.8454	1	1	3.55776	13.4133	11.6253	1	1	11.2716	1	19.5371	19.5371
D0ZQ60	Leucine--tRNA ligase OS=Salmonella typhimurium (strain 14028s / SGSC 2262) GN=leuS PE=3 SV=1 - [D0ZQ60_SALT1]	1	1	32.4943	6.29171	9.23622	1	21.1125	8.2572	6.15247	5.24384	8.17614	3.39635	1	19.393	19.393
D0ZT00	Putative methyltransferase OS=Salmonella typhimurium (strain 14028s / SGSC 2262) GN=yfiF PE=4 SV=1 - [D0ZT00_SALT1]	1	1	19.9735	16.6588	1	1	11.6196	18.2892	1	1	1	1	1	18.3161	18.3161
D0ZQL0	Lysine/arginine/ornithine transport protein OS=Salmonella typhimurium (strain 14028s / SGSC 2262) GN=argT PE=3 SV=1 - [D0ZQL0_SALT1]	1	1	18.5996	17.9945	1	1	28.1625	29.6299	1	1	15.3129	21.614	1	18.2971	18.2971
D0ZQ73	Glutamate/aspartate transporter OS=Salmonella typhimurium (strain 14028s / SGSC 2262) GN=gltL PE=3 SV=1 - [D0ZQ73_SALT1]	1	1	23.9129	12.4748	1	1	23.9397	6.91422	15.2638	1	18.1153	31.8244	1	18.1939	18.1939
D0ZI36	Alcohol dehydrogenase class III OS=Salmonella typhimurium (strain 14028s / SGSC 2262) GN=STM14_1968 PE=3 SV=1 - [D0ZI36_SALT1]	1	1	16.3992	18.4214	1	1	6.49536	5.93724	1	1	1	1	1	17.4103	17.4103
D0ZJJ1	Uncharacterized protein OS=Salmonella typhimurium (strain 14028s / SGSC 2262) GN=yhhA PE=4 SV=1 - [D0ZJJ1_SALT1]	1	1	23.3914	9.62942	1	1	18.3914	1	1	1	1	1	1	16.5104	16.5104
D0ZQU9	Transcription termination/antitermination protein nusG OS=Salmonella typhimurium (strain 14028s / SGSC 2262) GN=nusG PE=3 SV=1 - [D0ZQU9_SALT1]	1	1	17.1375	14.3413	1	1	3.19945	11.6966	15.8	6.21263	11.5896	15.2125	1	15.7394	15.7394
D0ZXT1	Putative glutathione S-transferase OS=Salmonella typhimurium (strain 14028s / SGSC 2262) GN=yqjG PE=4 SV=1 - [D0ZXT1_SALT1]	1	1	14.4533	16.4586	1	1	1	7.13712	1	1	1	1	1	15.456	15.456
D0ZQY8	Malate synthase OS=Salmonella typhimurium (strain 14028s / SGSC 2262) GN=aceB PE=3 SV=1 - [D0ZQY8_SALT1]	1	1	17.5935	12.9548	1	1	31.4758	27.8511	9.82677	1	74.3861	117.252	1	15.2741	15.2741
D0ZU46	Putative alcohol dehydrogenase OS=Salmonella typhimurium (strain 14028s / SGSC 2262) GN=yjgB PE=3 SV=1 - [D0ZU46_SALT1]	1	1	17.2892	13.1793	1	1	6.36358	4.54176	1	1	1	1	1	15.2343	15.2343
D0ZLS1	Putative inner membrane protein OS=Salmonella typhimurium (strain 14028s / SGSC 2262) GN=STM14_4552 PE=4 SV=1 - [D0ZLS1_SALT1]	1	1	16.2617	13.8937	1	1	6.51287	1	1	1	1	1	1	15.0777	15.0777
D0ZTG6	Superoxide dismutase [Cu-Zn] OS=Salmonella typhimurium (strain 14028s / SGSC 2262) GN=sodC_1 PE=3 SV=1 - [D0ZTG6_SALT1]	1	1	23.3852	6.24336	1	1	13.7752	11.1262	1	1	6.26162	12.4188	1	14.8143	14.8143
D0ZL79	Cystine transporter subunit OS=Salmonella typhimurium (strain 14028s / SGSC 2262) GN=fliY PE=3 SV=1 - [D0ZL79_SALT1]	1	1	22.4771	6.45368	1	1	1	11.1866	1	1	1	1	1	14.4654	14.4654
D0ZK41	Putative transcriptional repressor OS=Salmonella typhimurium (strain 14028s / SGSC 2262) GN=kdgR PE=4 SV=1 - [D0ZK41_SALT1]	1	1	19.1476	9.75859	1	1	21.5538	12.6498	1	1	17.2969	13.1897	1	14.4531	14.4531
D0ZNJ0	Acetoin dehydrogenase OS=Salmonella typhimurium (strain 14028s / SGSC 2262) GN=yohF PE=3 SV=1 - [D0ZNJ0_SALT1]	1	1	15.4932	12.9516	1	1	14.1159	6.83411	1	1	1	1	1	14.2224	14.2224
D0ZVT3	Putative lipoprotein OS=Salmonella typhimurium (strain 14028s / SGSC 2262) GN=ygdI PE=4 SV=1 - [D0ZVT3_SALT1]	1	1	27.3652	1	1	1	1	1	1	1	1	1	1	14.1826	14.1826
D0ZN27	Cytochrome o ubiquinol oxidase subunit II OS=Salmonella typhimurium (strain 14028s / SGSC 2262) GN=cyoA PE=4 SV=1 - [D0ZN27_SALT1]	1	1	26.5588	1	1	1	34.9117	12.5915	27.6283	3.71612	15.2519	36.5224	1	13.7794	13.7794
D0ZQR6	Indolepyruvate decarboxylase OS=Salmonella typhimurium (strain 14028s / SGSC 2262) GN=STM14_2958 PE=3 SV=1 - [D0ZQR6_SALT1]	1	1	12.5476	14.6628	1	1	1	1.86749	1	1	1	1	1	13.6052	13.6052
D0ZMT4	ATP synthase epsilon chain OS=Salmonella typhimurium (strain 14028s / SGSC 2262) GN=atpC PE=3 SV=1 - [D0ZMT4_SALT1]	1	1	8.27171	18.3416	1	1	17.4152	1	7.55718	1	11.2933	11.7118	1	13.3067	13.3067
D0ZK21	L-serine deaminase I/L-threonine deaminase I OS=Salmonella typhimurium (strain 14028s / SGSC 2262) GN=sdaA PE=4 SV=1 - [D0ZK21_SALT1]	1	1	7.12156	19.2947	1	1	19.918	1	1	1	1	1	1	13.2081	13.2081
D0ZWJ3	Biosynthetic arginine decarboxylase OS=Salmonella typhimurium (strain 14028s / SGSC 2262) GN=speA PE=3 SV=1 - [D0ZWJ3_SALT1]	1	1	12.3418	13.9662	1	1	7.24355	1	3.61194	1	1	1	1	13.154	13.154
D0ZUK0	Protein YceI OS=Salmonella typhimurium (strain 14028s / SGSC 2262) GN=yceI PE=3 SV=1 - [D0ZUK0_SALT1]	1	1	11.8716	14.2552	1	1	17.1173	13.4985	1	1	11.8766	15.2718	1	13.0634	13.0634
D0ZUU5	S-ribosylhomocysteine lyase OS=Salmonella typhimurium (strain 14028s / SGSC 2262) GN=luxS PE=3 SV=1 - [D0ZUU5_SALT1]	1	1	16.2364	9.61122	1	1	2.84452	1	1	1	1	9.26672	1	12.9238	12.9238
D0ZLX6	Acyl-CoA dehydrogenase OS=Salmonella typhimurium (strain 14028s / SGSC 2262) GN=fadE PE=4 SV=1 - [D0ZLX6_SALT1]	1	1	9.24156	16.2991	1	1	17.1234	11.1191	1	1	11.6235	13.3746	1	12.7703	12.7703
D0ZUZ6	Putative periplasmic binding protein OS=Salmonella typhimurium (strain 14028s / SGSC 2262) GN=sitA PE=3 SV=1 - [D0ZUZ6_SALT1]	1	1	11.8474	13.1144	1	1	1	1	1	1	1	1	1	12.4809	12.4809
D0ZM39	2-methylisocitrate lyase OS=Salmonella typhimurium (strain 14028s / SGSC 2262) GN=prpB PE=4 SV=1 - [D0ZM39_SALT1]	1	1	15.7435	9.12431	1	1	35.9236	19.6944	11.5836	11.6345	18.7265	12.3619	1	12.4339	12.4339
D0ZJ58	Translation-associated GTPase OS=Salmonella typhimurium (strain 14028s / SGSC 2262) GN=ychF PE=4 SV=1 - [D0ZJ58_SALT1]	1	1	13.3888	11.2673	1	1	16.1997	8.25122	8.92817	1	9.24298	3.57225	1	12.3281	12.3281
D0ZN04	Putative oxidoreductase OS=Salmonella typhimurium (strain 14028s / SGSC 2262) GN=yajO PE=4 SV=1 - [D0ZN04_SALT1]	1	1	16.6379	7.91173	1	1	25.9816	17.4548	1	1	1	2.91451	1	12.2748	12.2748
D0ZJG8	Phosphorylase OS=Salmonella typhimurium (strain 14028s / SGSC 2262) GN=glgP PE=3 SV=1 - [D0ZJG8_SALT1]	1	1	12.5592	11.2487	1	1	11.1394	1	1	1	1	1	1	11.9039	11.9039
D0ZJI9	Gamma-glutamyltranspeptidase periplasmic OS=Salmonella typhimurium (strain 14028s / SGSC 2262) GN=ggt PE=4 SV=1 - [D0ZJI9_SALT1]	1	1	12.3534	11.3871	1	1	1	5.14291	1	1	1	1	1	11.8703	11.8703
D0ZS84	Phosphatidylserine decarboxylase proenzyme OS=Salmonella typhimurium (strain 14028s / SGSC 2262) GN=psd PE=3 SV=1 - [D0ZS84_SALT1]	1	1	16.7485	6.92111	1	1	23.7289	6.13757	3.13122	1	6.24316	9.96278	1	11.8348	11.8348
D0ZX13	NAD(P) transhydrogenase subunit beta OS=Salmonella typhimurium (strain 14028s / SGSC 2262) GN=pntB PE=3 SV=1 - [D0ZX13_SALT1]	1	1	16.4687	7.18814	1	1	8.72413	1.89247	1	1	1	3.86111	1	11.8284	11.8284
D0ZM30	Cytochrome BD2 subunit I OS=Salmonella typhimurium (strain 14028s / SGSC 2262) GN=STM14_0422 PE=4 SV=1 - [D0ZM30_SALT1]	1	1	8.51492	14.4611	1	1	1	1	1	1	1	1	1	11.488	11.488
D0ZN62	Acridine efflux pump OS=Salmonella typhimurium (strain 14028s / SGSC 2262) GN=acrB PE=4 SV=1 - [D0ZN62_SALT1]	1	1	11.4217	11.339	1	1	1	1	1	1	1	1	1	11.3803	11.3803
D0ZUE6	Thymidine phosphorylase OS=Salmonella typhimurium (strain 14028s / SGSC 2262) GN=deoA PE=3 SV=1 - [D0ZUE6_SALT1]	1	1	16.1619	6.15621	1	1	1	1	1	1	1	1	1	11.1591	11.1591
D0ZUJ5	Uncharacterized protein OS=Salmonella typhimurium (strain 14028s / SGSC 2262) GN=msyB PE=4 SV=1 - [D0ZUJ5_SALT1]	1	1	11.5833	9.81294	1	1	1	12.9716	1	1	1	1	1	10.6981	10.6981
D0ZL78	D-cysteine desulfhydrase OS=Salmonella typhimurium (strain 14028s / SGSC 2262) GN=yedO PE=3 SV=1 - [D0ZL78_SALT1]	1	1	17.3922	3.95812	1	1	15.2582	1	1	1	1	1	1	10.6752	10.6752
D0ZWX0	Transcriptional regulator SlyA OS=Salmonella typhimurium (strain 14028s / SGSC 2262) GN=slyA PE=3 SV=1 - [D0ZWX0_SALT1]	1	1	13.8829	6.98364	1	1	5.37533	2.92212	5.13769	4.37289	1	7.7514	1	10.4333	10.4333
D0ZQR4	Glucokinase OS=Salmonella typhimurium (strain 14028s / SGSC 2262) GN=glk PE=3 SV=1 - [D0ZQR4_SALT1]	1	1	14.5957	6.18453	1	1	4.57192	1	12.393	1	8.66661	15.8782	1	10.3901	10.3901
D0ZXP2	NAD-dependent malic enzyme OS=Salmonella typhimurium (strain 14028s / SGSC 2262) GN=sfcA PE=3 SV=1 - [D0ZXP2_SALT1]	1	1	6.11896	14.1618	1	4.48551	39.2622	23.9336	1	1	1	1	1	10.1404	10.1404
D0ZIP8	Cell filamentation protein Fic OS=Salmonella typhimurium (strain 14028s / SGSC 2262) GN=fic PE=4 SV=1 - [D0ZIP8_SALT1]	1	1	8.42727	11.5683	1	1	1	1	1	1	1	1	1	9.99778	9.99778
D0ZRU5	Cytoskeleton protein RodZ OS=Salmonella typhimurium (strain 14028s / SGSC 2262) GN=yfgA PE=3 SV=1 - [D0ZRU5_SALT1]	1	1	11.8875	7.41728	1	1	1	1	9.43612	1	1	1	1	9.6524	9.6524
D0ZWV9	Glutaredoxin OS=Salmonella typhimurium (strain 14028s / SGSC 2262) GN=ydhD PE=3 SV=1 - [D0ZWV9_SALT1]	1	1	7.82393	11.4217	1	1	12.5339	13.1418	6.21521	1	9.69512	17.1216	1	9.62283	9.62283
D0ZX42	Putative glutathione S-transferase YghU OS=Salmonella typhimurium (strain 14028s / SGSC 2262) GN=yghU PE=4 SV=1 - [D0ZX42_SALT1]	1	1	9.78864	9.18992	1	1	5.18813	5.16573	1	1	1	1	1	9.48928	9.48928
D0ZRU4	4-hydroxy-3-methylbut-2-en-1-yl diphosphate synthase OS=Salmonella typhimurium (strain 14028s / SGSC 2262) GN=ispG PE=3 SV=1 - [D0ZRU4_SALT1]	1	1	13.1894	5.72193	1	1	12.7673	13.1139	1	1	5.74476	5.8275	1	9.45566	9.45566
D0ZPA6	Disulfide isomerase/thiol-disulfide oxidase OS=Salmonella typhimurium (strain 14028s / SGSC 2262) GN=dsbG PE=4 SV=1 - [D0ZPA6_SALT1]	1	1	9.33779	9.53818	1	1	1	5.95145	1	1	1	1	1	9.43799	9.43799
D0ZQ59	LPS-assembly lipoprotein LptE OS=Salmonella typhimurium (strain 14028s / SGSC 2262) GN=lptE PE=3 SV=1 - [D0ZQ59_SALT1]	1	1	11.8511	6.77376	1	1	1	1	1	1	1	4.31979	1	9.31244	9.31244
D0ZY25	Isoprenoid biosynthesis protein OS=Salmonella typhimurium (strain 14028s / SGSC 2262) GN=yhbL PE=4 SV=1 - [D0ZY25_SALT1]	1	1	14.356	4.25767	1	1	5.38582	4.98959	2.16348	1	21.7113	31.2342	1	9.30682	9.30682
D0ZIY1	DNA topoisomerase OS=Salmonella typhimurium (strain 14028s / SGSC 2262) GN=topA PE=3 SV=1 - [D0ZIY1_SALT1]	1	1	8.61438	9.68262	1	1	3.11138	1	1	1	1	2.13149	1	9.1485	9.1485
D0ZRQ2	Outer membrane protein assembly factor BamC OS=Salmonella typhimurium (strain 14028s / SGSC 2262) GN=nlpB PE=3 SV=1 - [D0ZRQ2_SALT1]	1	1	11.5414	6.19168	1	8.19782	11.4225	1	11.1795	1	14.9144	11.2112	1	8.86655	8.86655
D0ZJ80	D-amino acid dehydrogenase small subunit OS=Salmonella typhimurium (strain 14028s / SGSC 2262) GN=dadA PE=3 SV=1 - [D0ZJ80_SALT1]	1	1	14.8198	2.86935	1	1	18.4285	8.18717	1	1	11.4986	15.1196	1	8.84458	8.84458
D0ZU13	Uncharacterized protein OS=Salmonella typhimurium (strain 14028s / SGSC 2262) GN=ygaF PE=4 SV=1 - [D0ZU13_SALT1]	1	1	11.6951	5.96888	1	1	14.1518	14.5622	1	1	1	1	1	8.832	8.832
D0ZLM0	Uncharacterized protein OS=Salmonella typhimurium (strain 14028s / SGSC 2262) GN=yicC PE=4 SV=1 - [D0ZLM0_SALT1]	1	1	11.6825	5.95886	1	1	1	1	1	1	6.17468	1	1	8.82067	8.82067
D0ZQ65	Uncharacterized protein OS=Salmonella typhimurium (strain 14028s / SGSC 2262) GN=ybeL PE=4 SV=1 - [D0ZQ65_SALT1]	1	1	8.56621	8.98958	1	1	17.6255	2.88123	2.86519	1	1	3.78128	1	8.7779	8.7779
D0ZL57	Trehalose-6-phosphate phosphatase OS=Salmonella typhimurium (strain 14028s / SGSC 2262) GN=otsB PE=4 SV=1 - [D0ZL57_SALT1]	1	1	16.4431	1	1	1	7.21311	1	1	1	1	1	1	8.72156	8.72156
D0ZS89	Putative glutathione S-transferase OS=Salmonella typhimurium (strain 14028s / SGSC 2262) GN=yliJ PE=4 SV=1 - [D0ZS89_SALT1]	1	1	12.9537	4.47282	1	1	14.9915	11.5848	7.39163	1	27.5275	31.4211	1	8.71324	8.71324
D0ZMG0	UPF0265 protein YeeX OS=Salmonella typhimurium (strain 14028s / SGSC 2262) GN=yeeX PE=3 SV=1 - [D0ZMG0_SALT1]	1	1	1	16.4112	1	1	22.4785	1	1	1	17.1348	8.97475	1	8.70558	8.70558
D0ZW38	N-succinylarginine dihydrolase OS=Salmonella typhimurium (strain 14028s / SGSC 2262) GN=astB PE=3 SV=1 - [D0ZW38_SALT1]	1	1	11.1352	6.18496	1	1	8.33873	1	1	1	1	1	1	8.66007	8.66007
D0ZJ41	Cation transport regulator OS=Salmonella typhimurium (strain 14028s / SGSC 2262) GN=chaB PE=4 SV=1 - [D0ZJ41_SALT1]	1	1	8.14377	9.16541	1	1	1	1	1	1	1	1	1	8.65459	8.65459
D0ZQH4	NADH dehydrogenase I subunit F OS=Salmonella typhimurium (strain 14028s / SGSC 2262) GN=nuoF PE=4 SV=1 - [D0ZQH4_SALT1]	1	1	9.92231	7.16393	1	1	5.71686	6.62295	5.15619	7.93212	21.8467	16.5123	1	8.54312	8.54312
D0ZK12	Long-chain-fatty-acid--CoA ligase OS=Salmonella typhimurium (strain 14028s / SGSC 2262) GN=fadD PE=4 SV=1 - [D0ZK12_SALT1]	1	1	8.41192	8.53689	1	1	8.6929	9.91166	1	1	9.43166	21.1482	1	8.4744	8.4744
D0ZUI8	O-acetyl-ADP-ribose deacetylase OS=Salmonella typhimurium (strain 14028s / SGSC 2262) GN=ymdB PE=3 SV=1 - [D0ZUI8_SALT1]	1	1	8.4578	8.15793	1	1	11.6424	5.24694	4.16164	1	8.15693	5.83586	1	8.30786	8.30786
D0ZXN6	Malto-oligosyltrehalose trehalohydrolase OS=Salmonella typhimurium (strain 14028s / SGSC 2262) GN=STM14_1883 PE=3 SV=1 - [D0ZXN6_SALT1]	1	1	11.4184	5.11925	1	1	4.86366	7.27829	1	1	1	1	1	8.26882	8.26882
D0ZMI5	Lipopolysaccharide O-antigen chain length regulator OS=Salmonella typhimurium (strain 14028s / SGSC 2262) GN=wzzB PE=4 SV=1 - [D0ZMI5_SALT1]	1	1	15.3419	1	1	1	1	1	1	1	1	1	1	8.17095	8.17095
D0ZI32	Putative cytoplasmic protein OS=Salmonella typhimurium (strain 14028s / SGSC 2262) GN=STM14_1964 PE=4 SV=1 - [D0ZI32_SALT1]	1	1	6.48748	9.65385	1	1	28.4936	5.58869	1	1	1	1	1	8.07067	8.07067
D0ZN34	ATP-dependent Clp protease proteolytic subunit OS=Salmonella typhimurium (strain 14028s / SGSC 2262) GN=clpP PE=3 SV=1 - [D0ZN34_SALT1]	1	1	9.26825	6.81989	1	1	9.57596	1	13.3112	1	1	5.59941	1	8.04407	8.04407
D0ZQI7	UPF0304 protein YfbU OS=Salmonella typhimurium (strain 14028s / SGSC 2262) GN=yfbU PE=3 SV=1 - [D0ZQI7_SALT1]	1	1	11.1315	4.93866	1	1	9.11915	7.82639	5.47892	1	9.8115	14.1987	1	8.0351	8.0351
D0ZT59	Peptide methionine sulfoxide reductase MsrA OS=Salmonella typhimurium (strain 14028s / SGSC 2262) GN=msrA PE=3 SV=1 - [D0ZT59_SALT1]	1	1	8.94915	6.75836	1	1	9.37279	6.7927	1	1	3.7273	8.37827	1	7.85376	7.85376
D0ZMM5	Small heat shock protein IbpB OS=Salmonella typhimurium (strain 14028s / SGSC 2262) GN=ibpB PE=3 SV=1 - [D0ZMM5_SALT1]	1	1	7.91457	7.32675	1	1	1	1	1	1	8.36151	13.4211	1	7.62066	7.62066
D0ZN52	Acyl-CoA thioesterase II OS=Salmonella typhimurium (strain 14028s / SGSC 2262) GN=tesB PE=4 SV=1 - [D0ZN52_SALT1]	1	1	9.27116	5.31841	1	1	1	1	1	1	1	1	1	7.29479	7.29479
D0ZW77	Phenylalanine--tRNA ligase alpha subunit OS=Salmonella typhimurium (strain 14028s / SGSC 2262) GN=pheS PE=3 SV=1 - [D0ZW77_SALT1]	1	1	7.29762	7.21963	1	1	6.79517	4.26213	9.62114	5.19747	8.85898	4.23735	1	7.25862	7.25862
D0ZJ87	Putative cytoplasmic protein OS=Salmonella typhimurium (strain 14028s / SGSC 2262) GN=STM14_2186 PE=4 SV=1 - [D0ZJ87_SALT1]	1	1	6.53419	7.75848	1	1	8.47916	1	7.81224	1	1	1	1	7.14633	7.14633
D0ZRA2	Putative kinase inhibitor protein OS=Salmonella typhimurium (strain 14028s / SGSC 2262) GN=ybhB PE=4 SV=1 - [D0ZRA2_SALT1]	1	1	9.75123	4.43654	1	1	2.99161	3.83495	1	1	1	1	1	7.09389	7.09389
D0ZJS0	LPS-assembly protein LptD OS=Salmonella typhimurium (strain 14028s / SGSC 2262) GN=imp PE=3 SV=1 - [D0ZJS0_SALT1]	1	1	6.81743	7.21411	11.1977	1	6.57962	1	1	1	1	11.6221	1	7.01577	7.01577
D0ZJR9	Chaperone SurA OS=Salmonella typhimurium (strain 14028s / SGSC 2262) GN=surA PE=1 SV=1 - [D0ZJR9_SALT1]	1	1	8.19246	5.53434	1	1	9.83838	3.18167	15.3681	4.69177	8.19339	17.5613	1	6.8634	6.8634
D0ZQ16	Glycerol dehydrogenase OS=Salmonella typhimurium (strain 14028s / SGSC 2262) GN=gldA_2 PE=3 SV=1 - [D0ZQ16_SALT1]	1	1	1	12.5928	1	1	12.5564	1	9.14171	1	17.1869	63.5197	1	6.79641	6.79641
D0ZX12	NAD(P) transhydrogenase subunit alpha OS=Salmonella typhimurium (strain 14028s / SGSC 2262) GN=pntA PE=3 SV=1 - [D0ZX12_SALT1]	1	1	12.3963	1	1	1	11.4155	1	13.2379	1	2.65128	2.67356	1	6.69816	6.69816
D0ZQ91	N-acetylglucosamine-6-phosphate deacetylase OS=Salmonella typhimurium (strain 14028s / SGSC 2262) GN=nagA PE=3 SV=1 - [D0ZQ91_SALT1]	1	1	6.69472	6.66242	1	1	2.26113	1	1	1	1	1	1	6.67857	6.67857
D0ZKH0	Putative inner membrane protein OS=Salmonella typhimurium (strain 14028s / SGSC 2262) GN=yhjG PE=4 SV=1 - [D0ZKH0_SALT1]	1	1	4.11855	9.23148	1	1	2.64746	1	1	1	1	1	1	6.67501	6.67501
D0ZQC6	Putative hydrolase-oxidase OS=Salmonella typhimurium (strain 14028s / SGSC 2262) GN=ybgI PE=3 SV=1 - [D0ZQC6_SALT1]	1	1	12.1913	1	1	1	23.8845	1	1	1	23.7787	21.9149	1	6.59567	6.59567
D0ZNY0	DNA polymerase I OS=Salmonella typhimurium (strain 14028s / SGSC 2262) GN=polA PE=3 SV=1 - [D0ZNY0_SALT1]	1	1	8.26867	4.92139	1	1	4.91122	4.81395	1	1	6.51662	18.7512	1	6.59503	6.59503
D0ZRB5	Molybdopterin biosynthetic protein B OS=Salmonella typhimurium (strain 14028s / SGSC 2262) GN=moaB PE=4 SV=1 - [D0ZRB5_SALT1]	1	1	11.9529	1	1	1	1	4.98215	1	1	5.51114	11.3178	1	6.47646	6.47646
D0ZLY4	Esterase FrsA OS=Salmonella typhimurium (strain 14028s / SGSC 2262) GN=frsA PE=3 SV=1 - [D0ZLY4_SALT1]	1	1	11.1416	1.78477	1	1	3.15616	2.64318	1	1	1	1	1	6.4632	6.4632
D0ZR86	UDP-galactose-4-epimerase OS=Salmonella typhimurium (strain 14028s / SGSC 2262) GN=galE PE=3 SV=1 - [D0ZR86_SALT1]	1	1	7.25498	5.65999	1	1	1	1	1	1	1	1	1	6.45748	6.45748
D0ZWQ5	Putative cytoplasmic protein OS=Salmonella typhimurium (strain 14028s / SGSC 2262) GN=orf245 PE=4 SV=1 - [D0ZWQ5_SALT1]	1	1	11.8663	1	1	1	31.6423	15.3665	1	1	14.3331	26.5763	1	6.43313	6.43313
D0ZW33	Exonuclease III OS=Salmonella typhimurium (strain 14028s / SGSC 2262) GN=xthA PE=4 SV=1 - [D0ZW33_SALT1]	1	1	6.18384	6.51182	1	1	9.65367	11.4919	6.13169	1	14.1624	11.5415	1	6.34783	6.34783
D0ZQK1	Putative NTP pyrophosphohydrolase OS=Salmonella typhimurium (strain 14028s / SGSC 2262) GN=STM14_2892 PE=4 SV=1 - [D0ZQK1_SALT1]	1	1	11.4817	1	1	1	1	1	1	1	1	8.95549	1	6.24084	6.24084
D0ZXE3	Serine/threonine transporter SstT OS=Salmonella typhimurium (strain 14028s / SGSC 2262) GN=ygjU PE=3 SV=1 - [D0ZXE3_SALT1]	1	1	7.68963	4.69519	4.41575	1	8.13872	6.41241	11.3886	1	18.1289	17.5529	1	6.19241	6.19241
D0ZQ36	Soluble pyridine nucleotide transhydrogenase OS=Salmonella typhimurium (strain 14028s / SGSC 2262) GN=sthA PE=3 SV=1 - [D0ZQ36_SALT1]	1	1	11.1932	1	1	1	18.6527	11.5129	16.2212	1	41.1255	43.1445	1	6.09658	6.09658
D0ZT94	Cytochrome b562 OS=Salmonella typhimurium (strain 14028s / SGSC 2262) GN=cybC PE=4 SV=1 - [D0ZT94_SALT1]	1	1	1	11.1411	1	1	5.11922	1	1	1	1	1	1	6.07056	6.07056
D0ZI13	Putative outer membrane lipoprotein OS=Salmonella typhimurium (strain 14028s / SGSC 2262) GN=STM14_1945 PE=4 SV=1 - [D0ZI13_SALT1]	1	1	5.68327	6.29265	1	1	18.7467	3.11767	8.16897	1	1	1	1	5.98796	5.98796
D0ZY49	Cytochrome d ubiquinol oxidase subunit III OS=Salmonella typhimurium (strain 14028s / SGSC 2262) GN=yhcB PE=4 SV=1 - [D0ZY49_SALT1]	1	1	5.61976	5.91115	1	1	15.8818	11.5724	8.91116	1	7.21443	11.3658	1	5.76546	5.76546
D0ZT54	PAPS (Adenosine 3'-phosphate 5'-phosphosulfate) 3'(2'),5'-bisphosphate nucleotidase OS=Salmonella typhimurium (strain 14028s / SGSC 2262) GN=cysQ PE=4 SV=1 - [D0ZT54_SALT1]	1	1	8.93735	2.37424	1	1	5.4847	4.81839	1	1	1	1	1	5.6558	5.6558
D0ZK08	Cell division topological specificity factor OS=Salmonella typhimurium (strain 14028s / SGSC 2262) GN=minE PE=3 SV=1 - [D0ZK08_SALT1]	1	1	5.84738	5.11949	1	1	11.6586	9.97697	7.28744	4.2717	18.2924	16.9344	1	5.48344	5.48344
D0ZWF9	Proline aminopeptidase P II OS=Salmonella typhimurium (strain 14028s / SGSC 2262) GN=pepP PE=4 SV=1 - [D0ZWF9_SALT1]	1	1	9.81912	1	1	1	7.13714	1	1	1	6.26867	13.4492	1	5.40956	5.40956
D0ZWK2	Glutathione synthetase OS=Salmonella typhimurium (strain 14028s / SGSC 2262) GN=gshB PE=3 SV=1 - [D0ZWK2_SALT1]	1	1	9.59719	1	1	1	1	1	1	1	1	1	1	5.2986	5.2986
D0ZUF3	Putative cytoplasmic protein OS=Salmonella typhimurium (strain 14028s / SGSC 2262) GN=ymdF PE=4 SV=1 - [D0ZUF3_SALT1]	1	1	9.5422	1	1	1	1	1	1	1	1	1	1	5.2711	5.2711
D0ZXI4	Competence damage-inducible protein A OS=Salmonella typhimurium (strain 14028s / SGSC 2262) GN=ydeJ PE=4 SV=1 - [D0ZXI4_SALT1]	1	1	1	9.46923	1	1	1	1	1	1	1	1	1	5.23461	5.23461
D0ZUF5	Putative periplasmic protein OS=Salmonella typhimurium (strain 14028s / SGSC 2262) GN=STM14_1277 PE=4 SV=1 - [D0ZUF5_SALT1]	1	1	9.46351	1	1	1	1	1	1	1	1	1	1	5.23176	5.23176
D0ZMH6	Putative dehydratase OS=Salmonella typhimurium (strain 14028s / SGSC 2262) GN=yeeZ PE=4 SV=1 - [D0ZMH6_SALT1]	1	1	1	8.94764	1	1	14.3463	11.2588	1	1	5.22491	2.67492	1	4.97382	4.97382
D0ZW27	Uncharacterized protein OS=Salmonella typhimurium (strain 14028s / SGSC 2262) GN=ydjA PE=4 SV=1 - [D0ZW27_SALT1]	1	1	8.72415	1	1	1	15.9416	13.1634	18.4367	3.93715	15.7778	24.972	1	4.86208	4.86208
D0ZR70	Phospho-2-dehydro-3-deoxyheptonate aldolase OS=Salmonella typhimurium (strain 14028s / SGSC 2262) GN=aroG PE=3 SV=1 - [D0ZR70_SALT1]	1	1	8.57181	1	1	1	21.4755	1	9.74677	1	5.21882	6.8329	1	4.78591	4.78591
D0ZX49	Hydrogenase 2 large subunit OS=Salmonella typhimurium (strain 14028s / SGSC 2262) GN=hybC PE=3 SV=1 - [D0ZX49_SALT1]	1	1	8.52578	1	1	1	1	1	15.9266	1	26.6472	29.1517	1	4.76289	4.76289
D0ZUJ2	Glucans biosynthesis protein G OS=Salmonella typhimurium (strain 14028s / SGSC 2262) GN=mdoG PE=3 SV=1 - [D0ZUJ2_SALT1]	1	1	8.33426	1	1	1	9.15471	1.79662	1	1	3.78548	1	1	4.66713	4.66713
D0ZUQ3	Purine nucleoside phosphoramidase OS=Salmonella typhimurium (strain 14028s / SGSC 2262) GN=ycfF PE=4 SV=1 - [D0ZUQ3_SALT1]	1	1	8.16228	1	1	1	8.19854	7.17711	1	1	1	1	1	4.58114	4.58114
D0ZQJ5	Putative transketolase OS=Salmonella typhimurium (strain 14028s / SGSC 2262) GN=STM14_2886 PE=4 SV=1 - [D0ZQJ5_SALT1]	1	1	5.38816	3.72337	1	1	17.5619	11.2537	9.23918	3.74242	74.9648	113.561	1	4.55577	4.55577
D0ZII2	Methionyl-tRNA formyltransferase OS=Salmonella typhimurium (strain 14028s / SGSC 2262) GN=fmt PE=3 SV=1 - [D0ZII2_SALT1]	1	1	7.92564	1	1	1	1	1	1	1	1	1	1	4.46282	4.46282
D0ZLG6	Mannitol-1-phosphate 5-dehydrogenase OS=Salmonella typhimurium (strain 14028s / SGSC 2262) GN=mtlD PE=3 SV=1 - [D0ZLG6_SALT1]	1	1	1	7.89783	1	1	7.65119	1	13.1585	1	22.2156	34.8911	1	4.44891	4.44891
D0ZTT3	Signal recognition particle protein OS=Salmonella typhimurium (strain 14028s / SGSC 2262) GN=ffh PE=3 SV=1 - [D0ZTT3_SALT1]	1	1	7.84143	1	1	1	7.62441	1	6.58384	1	1	15.2647	1	4.42072	4.42072
D0ZRY6	Putative glutathione S-transferase OS=Salmonella typhimurium (strain 14028s / SGSC 2262) GN=STM14_5130 PE=3 SV=1 - [D0ZRY6_SALT1]	1	1	3.14927	5.64542	1	1	1	1	1	1	1	1	1	4.39734	4.39734
D0ZJH4	Aspartate-semialdehyde dehydrogenase OS=Salmonella typhimurium (strain 14028s / SGSC 2262) GN=asd PE=3 SV=1 - [D0ZJH4_SALT1]	1	1	7.62477	1	4.19858	7.44964	18.7843	23.3177	23.1111	1	13.2957	14.5819	1	4.31239	4.31239
D0ZPR7	NADH dehydrogenase subunit L OS=Salmonella typhimurium (strain 14028s / SGSC 2262) GN=nuoL PE=3 SV=1 - [D0ZPR7_SALT1]	1	1	7.57612	1	1	1	1	1	1	1	11.5723	9.11989	1	4.28806	4.28806
D0ZPK2	Ecotin OS=Salmonella typhimurium (strain 14028s / SGSC 2262) GN=eco PE=3 SV=1 - [D0ZPK2_SALT1]	1	1	7.33945	1	1	1	1	1	1	1	8.23162	5.45512	1	4.16972	4.16972
D0ZT55	Putative transcriptional regulator OS=Salmonella typhimurium (strain 14028s / SGSC 2262) GN=ytfJ PE=4 SV=1 - [D0ZT55_SALT1]	1	1	7.15489	1	1	1	1	1	1	1	1	1	1	4.07745	4.07745
D0ZIP6	Acetylornithine/succinyldiaminopimelate aminotransferase OS=Salmonella typhimurium (strain 14028s / SGSC 2262) GN=argD_2 PE=3 SV=1 - [D0ZIP6_SALT1]	1	1	7.1324	1	1	1	1	1	1	1	1	1	1	4.0662	4.0662
D0ZSH2	Pyruvate formate lyase-activating enzyme 1 OS=Salmonella typhimurium (strain 14028s / SGSC 2262) GN=pflA PE=4 SV=1 - [D0ZSH2_SALT1]	1	1	6.94417	1	1	1	1	1	2.16651	1	3.94991	8.61316	1	3.97209	3.97209
D0ZN95	Putative thioredoxin protein OS=Salmonella typhimurium (strain 14028s / SGSC 2262) GN=ybbN PE=4 SV=1 - [D0ZN95_SALT1]	1	1	5.23497	2.64183	1	1	7.71682	14.2521	2.83731	1	6.48511	3.16953	1	3.9384	3.9384
D0ZKW9	Methionine aminopeptidase OS=Salmonella typhimurium (strain 14028s / SGSC 2262) GN=map PE=3 SV=1 - [D0ZKW9_SALT1]	1	1	6.81913	1	1	1	1	1	1	1	1	1	1	3.90956	3.90956
D0ZV86	Peptidase T OS=Salmonella typhimurium (strain 14028s / SGSC 2262) GN=pepT PE=3 SV=1 - [D0ZV86_SALT1]	1	1	6.79242	1	1	1	2.21162	1	1	1	1	4.11416	1	3.89621	3.89621
D0ZI52	Putative inner membrane protein OS=Salmonella typhimurium (strain 14028s / SGSC 2262) GN=ydcF PE=4 SV=1 - [D0ZI52_SALT1]	1	1	1	6.58916	1	1	9.15557	7.21367	1	1	4.85382	1	1	3.79458	3.79458
D0ZQR8	Putative oxidoreductase OS=Salmonella typhimurium (strain 14028s / SGSC 2262) GN=STM14_2960 PE=4 SV=1 - [D0ZQR8_SALT1]	1	1	6.58425	1	1	1	7.13734	1	1	1	1	1	1	3.79212	3.79212
D0ZRA1	Histidine ammonia-lyase OS=Salmonella typhimurium (strain 14028s / SGSC 2262) GN=hutH PE=3 SV=1 - [D0ZRA1_SALT1]	1	1	5.12817	2.42651	1	1	3.94814	1	15.1186	1	17.8438	17.2614	1	3.77734	3.77734
D0ZSW6	Uncharacterized protein OS=Salmonella typhimurium (strain 14028s / SGSC 2262) GN=STM14_3211 PE=4 SV=1 - [D0ZSW6_SALT1]	1	1	6.51311	1	1	1	6.42978	5.67113	15.115	1	6.61149	7.16186	1	3.75656	3.75656
D0ZXA0	Putative glutathionylspermidine synthase OS=Salmonella typhimurium (strain 14028s / SGSC 2262) GN=ygiC PE=4 SV=1 - [D0ZXA0_SALT1]	1	1	6.3994	1	1	1	1	1	1	1	1	1	1	3.6997	3.6997
D0ZWW5	Putative aldo/keto reductase OS=Salmonella typhimurium (strain 14028s / SGSC 2262) GN=ydhF PE=4 SV=1 - [D0ZWW5_SALT1]	1	1	6.22776	1	1	1	1	1	1	1	1	1	1	3.61388	3.61388
D0ZSR5	Pyridoxine 5'-phosphate synthase OS=Salmonella typhimurium (strain 14028s / SGSC 2262) GN=pdxJ PE=3 SV=1 - [D0ZSR5_SALT1]	1	1	6.13159	1	1	6.12139	8.49193	1	2.66411	1	1	1	1	3.56579	3.56579
D0ZMQ6	DNA polymerase III subunit beta OS=Salmonella typhimurium (strain 14028s / SGSC 2262) GN=dnaN PE=3 SV=1 - [D0ZMQ6_SALT1]	1	1	6.1115	1	1	1	1	1	1	1	1	1	1	3.55575	3.55575
D0ZRS6	GMP synthase [glutamine-hydrolyzing] OS=Salmonella typhimurium (strain 14028s / SGSC 2262) GN=guaA PE=3 SV=1 - [D0ZRS6_SALT1]	1	1	5.68279	1	1	1	6.1382	1	9.81783	1	1	2.81729	1	3.34139	3.34139
D0ZMG3	DNA gyrase inhibitor OS=Salmonella typhimurium (strain 14028s / SGSC 2262) GN=sbmC PE=3 SV=1 - [D0ZMG3_SALT1]	1	1	2.11141	4.56773	1	1	21.5493	5.39176	1	1	17.7116	25.7398	1	3.33957	3.33957
D0ZJB0	Ribulose-phosphate 3-epimerase OS=Salmonella typhimurium (strain 14028s / SGSC 2262) GN=rpe PE=3 SV=1 - [D0ZJB0_SALT1]	1	1	5.59922	1	1	1	5.12931	1	1	4.83264	4.78594	7.3612	1	3.29961	3.29961
D0ZV91	Adenylosuccinate lyase OS=Salmonella typhimurium (strain 14028s / SGSC 2262) GN=purB PE=4 SV=1 - [D0ZV91_SALT1]	1	1	5.56783	1	1	1	1	1	1	1	1	1	1	3.28391	3.28391
D0ZR49	Glycerol-3-phosphate acyltransferase OS=Salmonella typhimurium (strain 14028s / SGSC 2262) GN=plsB PE=3 SV=1 - [D0ZR49_SALT1]	1	1	5.53591	1	1	1	11.1776	11.9532	8.61355	5.87934	4.57622	1	1	3.26796	3.26796
D0ZUN3	Pseudouridine synthase OS=Salmonella typhimurium (strain 14028s / SGSC 2262) GN=rluC PE=3 SV=1 - [D0ZUN3_SALT1]	1	1	5.48164	1	1	1	1	4.44142	6.71216	1	4.45834	1	1	3.24082	3.24082
D0ZWZ6	Fumarase A OS=Salmonella typhimurium (strain 14028s / SGSC 2262) GN=fumA PE=4 SV=1 - [D0ZWZ6_SALT1]	1	1	5.47316	1	16.2179	13.5926	35.1144	22.8112	18.6841	11.1648	41.2426	39.2867	1	3.23658	3.23658
D0ZRR0	Putative arsenate reductase OS=Salmonella typhimurium (strain 14028s / SGSC 2262) GN=yfgD PE=4 SV=1 - [D0ZRR0_SALT1]	1	1	5.42225	1	8.98312	1	1	1	5.77115	1	4.76173	1.82612	1	3.21112	3.21112
D0ZVI0	Lysozyme inhibitor OS=Salmonella typhimurium (strain 14028s / SGSC 2262) GN=pliC PE=4 SV=1 - [D0ZVI0_SALT1]	1	1	5.38412	1	1	1	1	1	1	1	2.32822	1	1	3.19206	3.19206
D0ZVP4	7-carboxy-7-deazaguanine synthase OS=Salmonella typhimurium (strain 14028s / SGSC 2262) GN=ygcF PE=3 SV=1 - [D0ZVP4_SALT1]	1	1	1	5.33982	1	1	4.64631	1	1	1	1	1	1	3.16991	3.16991
D0ZXE7	Putative periplasmic protein OS=Salmonella typhimurium (strain 14028s / SGSC 2262) GN=yqjC PE=4 SV=1 - [D0ZXE7_SALT1]	1	1	5.23925	1	1	1	1	1	1	1	1	1	1	3.11963	3.11963
D0ZJH0	Glucose-1-phosphate adenylyltransferase OS=Salmonella typhimurium (strain 14028s / SGSC 2262) GN=glgC PE=3 SV=1 - [D0ZJH0_SALT1]	1	1	5.21992	1	1	1	2.74167	1	1	1	1	1	1	3.10996	3.10996
D0ZJW6	Cell division protein ftsA OS=Salmonella typhimurium (strain 14028s / SGSC 2262) GN=ftsA PE=3 SV=1 - [D0ZJW6_SALT1]	1	1	5.17836	1	1	1	9.88463	16.1416	1	1	1	4.77778	1	3.08918	3.08918
D0ZS90	D-alanyl-D-alanine carboxypeptidase fraction C OS=Salmonella typhimurium (strain 14028s / SGSC 2262) GN=dacC PE=3 SV=1 - [D0ZS90_SALT1]	1	1	1	5.14148	1	1	4.52211	1	1	1	1	1	1	3.07074	3.07074
D0ZJH2	1,4-alpha-glucan branching enzyme GlgB OS=Salmonella typhimurium (strain 14028s / SGSC 2262) GN=glgB PE=3 SV=1 - [D0ZJH2_SALT1]	1	1	5.11618	1	1	1	1	1	1	1	1	1	1	3.05809	3.05809
D0ZSK0	Chromosome partition protein MukB OS=Salmonella typhimurium (strain 14028s / SGSC 2262) GN=mukB PE=3 SV=1 - [D0ZSK0_SALT1]	1	1	5.11152	1	1	1	1	1	1	1	7.11174	11.3662	1	3.05576	3.05576
D0ZNQ4	TDP-4-oxo-6-deoxy-D-glucose transaminase OS=Salmonella typhimurium (strain 14028s / SGSC 2262) GN=wecE PE=3 SV=1 - [D0ZNQ4_SALT1]	1	1	4.96911	1	1	1	1	1	1	1	1	1	1	2.98456	2.98456
D0ZNW2	FMN reductase OS=Salmonella typhimurium (strain 14028s / SGSC 2262) GN=fre PE=4 SV=1 - [D0ZNW2_SALT1]	1	1	4.94416	1	1	1	1	1	1	1	7.28133	5.38719	1	2.97208	2.97208
D0ZLI2	Glycerol-3-phosphate dehydrogenase [NAD(P)+] OS=Salmonella typhimurium (strain 14028s / SGSC 2262) GN=gpsA PE=3 SV=1 - [D0ZLI2_SALT1]	1	1	4.75852	1	1	1	14.6575	11.1381	1	1	1	1	1	2.87926	2.87926
D0ZIQ7	Molybdenum cofactor biosynthesis protein OS=Salmonella typhimurium (strain 14028s / SGSC 2262) GN=mogA PE=4 SV=1 - [D0ZIQ7_SALT1]	1	1	1	4.67694	1	1	9.67562	1	1	1	1	19.216	1	2.83847	2.83847
D0ZQK4	Putative glutathione S-transferase OS=Salmonella typhimurium (strain 14028s / SGSC 2262) GN=yfcG PE=3 SV=1 - [D0ZQK4_SALT1]	1	1	1	4.63335	1	1	1	1	1	1	1	1	1	2.81667	2.81667
D0ZNP4	ATP-dependent RNA helicase RhlB OS=Salmonella typhimurium (strain 14028s / SGSC 2262) GN=rhlB PE=3 SV=1 - [D0ZNP4_SALT1]	1	1	1	4.58834	1	1	1	1	1	1	1	1	1	2.79417	2.79417
D0ZMY8	Protein translocase subunit SecD OS=Salmonella typhimurium (strain 14028s / SGSC 2262) GN=secD PE=3 SV=1 - [D0ZMY8_SALT1]	1	1	1.61639	3.85957	1	1	1	1	7.19376	1	5.91813	1	1	2.73798	2.73798
D0ZUK7	Dihydroorotase OS=Salmonella typhimurium (strain 14028s / SGSC 2262) GN=pyrC PE=3 SV=1 - [D0ZUK7_SALT1]	1	1	4.45726	1	1	1	1	1	1	1	1	1	1	2.72863	2.72863
D0ZJB3	3-dehydroquinate synthase OS=Salmonella typhimurium (strain 14028s / SGSC 2262) GN=aroB PE=3 SV=1 - [D0ZJB3_SALT1]	1	1	4.38986	1	1	1	1	6.41563	7.19363	1	11.9159	6.15994	1	2.69493	2.69493
D0ZNK2	Cytidine deaminase OS=Salmonella typhimurium (strain 14028s / SGSC 2262) GN=cdd PE=3 SV=1 - [D0ZNK2_SALT1]	1	1	1	4.35488	1	1	1	1	1	1	3.689	1	1	2.67744	2.67744
D0ZMS6	Phosphate-binding protein PstS OS=Salmonella typhimurium (strain 14028s / SGSC 2262) GN=pstS PE=3 SV=1 - [D0ZMS6_SALT1]	1	1	1	4.27112	5.53863	1	5.15293	9.37339	7.55613	1	4.89964	7.28743	1	2.63556	2.63556
D0ZSP7	Nitrogen regulatory protein P-II 1 OS=Salmonella typhimurium (strain 14028s / SGSC 2262) GN=glnB PE=3 SV=1 - [D0ZSP7_SALT1]	1	1	1	4.24878	1	1	1	1	1	1	1	1	1	2.62439	2.62439
D0ZY08	Putative transport protein OS=Salmonella typhimurium (strain 14028s / SGSC 2262) GN=yrbC PE=4 SV=1 - [D0ZY08_SALT1]	1	1	4.18782	1	1	1	1	1	1	1	1	1	1	2.59391	2.59391
D0ZXA8	Putative cytoplasmic protein OS=Salmonella typhimurium (strain 14028s / SGSC 2262) GN=yqiC PE=4 SV=1 - [D0ZXA8_SALT1]	1	1	3.91122	1	1	1	1	1	1	1	1	1	1	2.45561	2.45561
D0ZPQ4	Naphthoate synthase OS=Salmonella typhimurium (strain 14028s / SGSC 2262) GN=menB PE=3 SV=1 - [D0ZPQ4_SALT1]	1	1	3.88535	1	1	1	1	1.95595	1	1	1	1	1	2.44268	2.44268
D0ZTZ6	Outer membrane receptor FepA OS=Salmonella typhimurium (strain 14028s / SGSC 2262) GN=iroN PE=3 SV=1 - [D0ZTZ6_SALT1]	1	1	3.84583	1	1	1	1	1	11.1862	1	6.14651	24.1227	1	2.42292	2.42292
D0ZXS4	Putative DNA-binding transcriptional regulator OS=Salmonella typhimurium (strain 14028s / SGSC 2262) GN=yncC PE=4 SV=1 - [D0ZXS4_SALT1]	1	1	3.8387	1	1	1	1	1	1	1	1	1	1	2.41935	2.41935
D0ZR99	Formimidoylglutamase OS=Salmonella typhimurium (strain 14028s / SGSC 2262) GN=hutG PE=3 SV=1 - [D0ZR99_SALT1]	1	1	3.82138	1	1	1	1	1	1	1	1	1	1	2.41069	2.41069
D0ZSZ5	ATP-dependent RNA helicase SrmB OS=Salmonella typhimurium (strain 14028s / SGSC 2262) GN=srmB PE=4 SV=1 - [D0ZSZ5_SALT1]	1	1	1	3.78866	1	1	9.11967	6.34116	2.38872	1	4.53172	1	1	2.39433	2.39433
D0ZHS7	Hydrophilic protein OS=Salmonella typhimurium (strain 14028s / SGSC 2262) GN=spvD PE=4 SV=1 - [D0ZHS7_SALT1]	1	1	1	3.74182	1	1	1	1	1	1	1	1	1	2.37091	2.37091
D0ZKZ9	Outer membrane lipoprotein OS=Salmonella typhimurium (strain 14028s / SGSC 2262) GN=rcsF PE=4 SV=1 - [D0ZKZ9_SALT1]	1	1	1	3.69884	1	1	1	1	1	1	1	7.12919	1	2.34942	2.34942
D0ZXW2	Uncharacterized protein OS=Salmonella typhimurium (strain 14028s / SGSC 2262) GN=yraP PE=4 SV=1 - [D0ZXW2_SALT1]	1	1	3.68121	1	7.15524	1	9.19625	1	9.17652	1	9.97178	11.6615	1	2.34061	2.34061
D0ZLH5	L-lactate dehydrogenase [cytochrome] OS=Salmonella typhimurium (strain 14028s / SGSC 2262) GN=lldD PE=3 SV=1 - [D0ZLH5_SALT1]	1	1	1	3.56187	1	3.64399	7.14539	7.26917	1	1	4.35117	1	1	2.28094	2.28094
D0ZT47	D-alanine/D-serine/glycine permease OS=Salmonella typhimurium (strain 14028s / SGSC 2262) GN=cycA PE=4 SV=1 - [D0ZT47_SALT1]	1	1	3.4396	1	1	1	3.18812	3.88854	6.39734	3.63815	3.45536	3.61865	1	2.2198	2.2198
D0ZNV6	Sec-independent protein translocase protein TatB OS=Salmonella typhimurium (strain 14028s / SGSC 2262) GN=tatB PE=3 SV=1 - [D0ZNV6_SALT1]	1	1	3.37485	1	1	1	5.54418	1	8.63443	1	1	1	1	2.18742	2.18742
D0ZI53	ATP-dependent RNA helicase HrpA OS=Salmonella typhimurium (strain 14028s / SGSC 2262) GN=hrpA PE=4 SV=1 - [D0ZI53_SALT1]	1	1	3.36543	1	1	1	1	1	1	1	1	1	1	2.18272	2.18272
D0ZX52	Hydrogenase 2 small subunit OS=Salmonella typhimurium (strain 14028s / SGSC 2262) GN=hypO PE=3 SV=1 - [D0ZX52_SALT1]	1	1	3.15334	1	1	1	1	1	1	1	1	1	1	2.07667	2.07667
D0ZY17	Putative ABC transporter ATP-binding protein YhbG OS=Salmonella typhimurium (strain 14028s / SGSC 2262) GN=yhbG PE=3 SV=1 - [D0ZY17_SALT1]	1	1	1	3.13152	1	1	8.74362	1	1	1	1	1	1	2.06576	2.06576
D0ZNF3	Probable lipid kinase YegS OS=Salmonella typhimurium (strain 14028s / SGSC 2262) GN=yegS PE=3 SV=1 - [D0ZNF3_SALT1]	1	1	3.12857	1	1	1	1	1	1	1	1	1	1	2.06429	2.06429
D0ZRX7	Putative inner membrane protein OS=Salmonella typhimurium (strain 14028s / SGSC 2262) GN=STM14_5121 PE=4 SV=1 - [D0ZRX7_SALT1]	1	1	1	2.82584	1	1	1	1	1	1	1	1	1	1.91292	1.91292
D0ZY19	Putative sigma(54) modulation protein OS=Salmonella typhimurium (strain 14028s / SGSC 2262) GN=yhbH PE=4 SV=1 - [D0ZY19_SALT1]	1	1	2.68766	1	1	1	1	4.69812	2.868	5.39315	5.13563	4.75664	1	1.84383	1.84383
D0ZQS1	Nucleoside transport OS=Salmonella typhimurium (strain 14028s / SGSC 2262) GN=nupC PE=4 SV=1 - [D0ZQS1_SALT1]	1	1	2.57146	1	1	1	4.59418	1	1	1	3.66695	3.3122	1	1.78573	1.78573
D0ZKM8	Glycine--tRNA ligase alpha subunit OS=Salmonella typhimurium (strain 14028s / SGSC 2262) GN=glyQ PE=3 SV=1 - [D0ZKM8_SALT1]	1	1	1	2.55351	1	1	5.2783	1	4.21633	1	1	1	1	1.77676	1.77676
D0ZNI2	Periplasmic beta-D-glucoside glucohydrolase OS=Salmonella typhimurium (strain 14028s / SGSC 2262) GN=bglX PE=4 SV=1 - [D0ZNI2_SALT1]	1	1	2.41186	1	1	1	1	1	1	1	1	1	1	1.70593	1.70593
D0ZXN7	Putative lipoprotein OS=Salmonella typhimurium (strain 14028s / SGSC 2262) GN=STM14_1884 PE=4 SV=1 - [D0ZXN7_SALT1]	1	1	2.3654	1	1	1	1	1	1	1	1	1	1	1.6827	1.6827
D0ZTU9	Putative ABC transporter transmembrane region OS=Salmonella typhimurium (strain 14028s / SGSC 2262) GN=STM14_3299 PE=4 SV=1 - [D0ZTU9_SALT1]	1	1	2.34173	1	1	1	2.32317	1	1	1	1	4.42143	1	1.67086	1.67086
D0ZRQ0	Putative inner membrane protein OS=Salmonella typhimurium (strain 14028s / SGSC 2262) GN=STM14_3049 PE=4 SV=1 - [D0ZRQ0_SALT1]	1	1	2.31828	1	1	1	1	1	1	1	1	1	1	1.65914	1.65914
D0ZIJ5	Protein translocase subunit SecY OS=Salmonella typhimurium (strain 14028s / SGSC 2262) GN=secY PE=3 SV=1 - [D0ZIJ5_SALT1]	1	1	2.31358	1	1	1	2.91173	2.11766	1	1	2.15671	1	1	1.65679	1.65679
D0ZXI3	Putative cytoplasmic protein OS=Salmonella typhimurium (strain 14028s / SGSC 2262) GN=STM14_1829 PE=4 SV=1 - [D0ZXI3_SALT1]	1	1	2.31189	1	1	1	1	1	1	1	1	1	1	1.65595	1.65595
D0ZWZ5	Mannose-6-phosphate isomerase OS=Salmonella typhimurium (strain 14028s / SGSC 2262) GN=manA PE=3 SV=1 - [D0ZWZ5_SALT1]	1	1	1	2.27297	6.51341	1	14.2178	6.51752	14.9132	4.61575	11.1868	9.51244	1	1.63649	1.63649
D0ZM60	Uncharacterized protein OS=Salmonella typhimurium (strain 14028s / SGSC 2262) GN=yaiB PE=3 SV=1 - [D0ZM60_SALT1]	1	1	2.21712	1	1	1	2.1154	1	9.51718	1	7.93326	15.2229	1	1.60856	1.60856
D0ZR56	Conjugative transfer protein OS=Salmonella typhimurium (strain 14028s / SGSC 2262) GN=STM14_5099 PE=4 SV=1 - [D0ZR56_SALT1]	1	1	2.18538	1	1	1	1	1	1	1	1	1	1	1.59269	1.59269
D0ZKR1	Selenocysteinyl-tRNA-specific translation factor OS=Salmonella typhimurium (strain 14028s / SGSC 2262) GN=selB PE=4 SV=1 - [D0ZKR1_SALT1]	1	1	2.16919	1	1	1	1	1	1	1	1	9.66738	1	1.58459	1.58459
D0ZMM6	Heat shock protein IbpA OS=Salmonella typhimurium (strain 14028s / SGSC 2262) GN=ibpA PE=3 SV=1 - [D0ZMM6_SALT1]	1	1	2.16312	1	1	1	1	1	1	1	1	5.7537	1	1.58156	1.58156
D0ZI58	Uncharacterized protein OS=Salmonella typhimurium (strain 14028s / SGSC 2262) GN=ydbH PE=4 SV=1 - [D0ZI58_SALT1]	1	1	1	2.15136	1	1	1	1	1	1	1	1	1	1.57568	1.57568
D0ZJX0	Protein translocase subunit SecA OS=Salmonella typhimurium (strain 14028s / SGSC 2262) GN=secA PE=3 SV=1 - [D0ZJX0_SALT1]	1	1	2.14732	1	1	1	7.9815	1	1	1	1	2.67152	1	1.57366	1.57366
D0ZK47	Putative nucleotide-binding protein OS=Salmonella typhimurium (strain 14028s / SGSC 2262) GN=yebR PE=4 SV=1 - [D0ZK47_SALT1]	1	1	1	2.14496	1	1	1	1	1	1	1	2.15881	1	1.57248	1.57248
D0ZTR5	Uncharacterized protein OS=Salmonella typhimurium (strain 14028s / SGSC 2262) GN=yfiH PE=4 SV=1 - [D0ZTR5_SALT1]	1	1	2.13463	1	1	1	1	1	1	1	1	1	1	1.56732	1.56732
D0ZJW8	UDP-3-O-[3-hydroxymyristoyl] N-acetylglucosamine deacetylase OS=Salmonella typhimurium (strain 14028s / SGSC 2262) GN=lpxC PE=3 SV=1 - [D0ZJW8_SALT1]	1	1	2.11935	1	1	1	1	1	1	1	1	1	1	1.55967	1.55967

## Sheet: rpoB P564L
Accesion Number	Description	rpoB 1	rpoB 7	Fold change d1-d7
D0ZQX6	Zinc resistance protein OS=Salmonella typhimurium (strain 14028s / SGSC 2262) GN=zraP PE=4 SV=1 - [D0ZQX6_SALT1]	15.6438	1	0.063923
D0ZPZ2	Cell division protein ZapB OS=Salmonella typhimurium (strain 14028s / SGSC 2262) GN=yiiU PE=3 SV=1 - [D0ZPZ2_SALT1]	10.9555	1	0.0912784
D0ZRX0	Single-stranded DNA-binding protein OS=Salmonella typhimurium (strain 14028s / SGSC 2262) GN=ssb PE=4 SV=1 - [D0ZRX0_SALT1]	9.63205	1	0.10382
D0ZLA3	Flagellar basal body-associated protein FliL OS=Salmonella typhimurium (strain 14028s / SGSC 2262) GN=fliL PE=4 SV=1 - [D0ZLA3_SALT1]	8.85862	1	0.112884
D0ZLL2	50S ribosomal protein L28 OS=Salmonella typhimurium (strain 14028s / SGSC 2262) GN=rpmB PE=3 SV=1 - [D0ZLL2_SALT1]	8.41459	1	0.118841
D0ZPR0	Putative chemotaxis signal transduction protein OS=Salmonella typhimurium (strain 14028s / SGSC 2262) GN=STM14_2852 PE=4 SV=1 - [D0ZPR0_SALT1]	8.39097	1	0.119176
D0ZMU1	ATP synthase subunit a OS=Salmonella typhimurium (strain 14028s / SGSC 2262) GN=atpB PE=3 SV=1 - [D0ZMU1_SALT1]	6.06371	1	0.164915
D0ZSN1	Inositol monophosphatase OS=Salmonella typhimurium (strain 14028s / SGSC 2262) GN=suhB PE=4 SV=1 - [D0ZSN1_SALT1]	5.86484	1	0.170508
D0ZLL1	50S ribosomal protein L33 OS=Salmonella typhimurium (strain 14028s / SGSC 2262) GN=rpmG PE=3 SV=1 - [D0ZLL1_SALT1]	5.34553	1	0.187072
D0ZJN6	Carbamoyl-phosphate synthase large chain OS=Salmonella typhimurium (strain 14028s / SGSC 2262) GN=carB PE=3 SV=1 - [D0ZJN6_SALT1]	5.08558	1	0.196634
D0ZIK2	30S ribosomal protein S14 OS=Salmonella typhimurium (strain 14028s / SGSC 2262) GN=rpsN PE=3 SV=1 - [D0ZIK2_SALT1]	5.07908	1	0.196886
D0ZRR0	Putative arsenate reductase OS=Salmonella typhimurium (strain 14028s / SGSC 2262) GN=yfgD PE=4 SV=1 - [D0ZRR0_SALT1]	4.99156	1	0.200338
D0ZWV7	Superoxide dismutase OS=Salmonella typhimurium (strain 14028s / SGSC 2262) GN=sodB PE=3 SV=1 - [D0ZWV7_SALT1]	4.66513	1	0.214356
D0ZL42	Chemotaxis regulatory protein CheY OS=Salmonella typhimurium (strain 14028s / SGSC 2262) GN=cheY PE=4 SV=1 - [D0ZL42_SALT1]	4.1771	1	0.239401
D0ZTI6	ABC transporter ATPase component OS=Salmonella typhimurium (strain 14028s / SGSC 2262) GN=uup PE=3 SV=1 - [D0ZTI6_SALT1]	3.63988	1	0.274734
D0ZSJ8	Chromosome partition protein MukF OS=Salmonella typhimurium (strain 14028s / SGSC 2262) GN=mukF PE=3 SV=1 - [D0ZSJ8_SALT1]	3.28877	1	0.304065
D0ZXH7	Putative cytoplasmic protein OS=Salmonella typhimurium (strain 14028s / SGSC 2262) GN=ydfZ PE=4 SV=1 - [D0ZXH7_SALT1]	3.09216	1	0.323399
D0ZY00	50S ribosomal protein L27 OS=Salmonella typhimurium (strain 14028s / SGSC 2262) GN=rpmA PE=3 SV=1 - [D0ZY00_SALT1]	2.97345	1	0.33631
D0ZJM1	Uncharacterized protein OS=Salmonella typhimurium (strain 14028s / SGSC 2262) GN=STM14_4308 PE=4 SV=1 - [D0ZJM1_SALT1]	2.85881	1	0.349795
D0ZMQ9	50S ribosomal protein L34 OS=Salmonella typhimurium (strain 14028s / SGSC 2262) GN=rpmH PE=3 SV=1 - [D0ZMQ9_SALT1]	2.3973	1	0.417136
D0ZLY9	Gamma-glutamyl phosphate reductase OS=Salmonella typhimurium (strain 14028s / SGSC 2262) GN=proA PE=3 SV=1 - [D0ZLY9_SALT1]	1.55791	1	0.641885
D0ZQH3	NADH-quinone oxidoreductase OS=Salmonella typhimurium (strain 14028s / SGSC 2262) GN=nuoG PE=3 SV=1 - [D0ZQH3_SALT1]	4.07431	1.47633	0.362352
D0ZN79	Ferrochelatase OS=Salmonella typhimurium (strain 14028s / SGSC 2262) GN=hemH PE=3 SV=1 - [D0ZN79_SALT1]	1	1.55661	1.55661
D0ZM60	Uncharacterized protein OS=Salmonella typhimurium (strain 14028s / SGSC 2262) GN=yaiB PE=3 SV=1 - [D0ZM60_SALT1]	1	1.5577	1.5577
D0ZWF3	Aminomethyltransferase OS=Salmonella typhimurium (strain 14028s / SGSC 2262) GN=gcvT PE=3 SV=1 - [D0ZWF3_SALT1]	11.7652	1.55999	0.132594
D0ZQP7	3-ketoacyl-CoA thiolase OS=Salmonella typhimurium (strain 14028s / SGSC 2262) GN=fadI PE=3 SV=1 - [D0ZQP7_SALT1]	1	1.58408	1.58408
D0ZXD0	Putative methyl-accepting chemotaxis protein OS=Salmonella typhimurium (strain 14028s / SGSC 2262) GN=STM14_3893 PE=4 SV=1 - [D0ZXD0_SALT1]	19.1786	1.58748	0.0827735
D0ZPZ6	ATP-dependent protease ATPase subunit HslU OS=Salmonella typhimurium (strain 14028s / SGSC 2262) GN=hslU PE=3 SV=1 - [D0ZPZ6_SALT1]	1	1.59063	1.59063
D0ZSW0	Uncharacterized protein OS=Salmonella typhimurium (strain 14028s / SGSC 2262) GN=STM14_3205 PE=4 SV=1 - [D0ZSW0_SALT1]	1.66699	1.59581	0.957297
D0ZV86	Peptidase T OS=Salmonella typhimurium (strain 14028s / SGSC 2262) GN=pepT PE=3 SV=1 - [D0ZV86_SALT1]	1	1.60581	1.60581
D0ZQ91	N-acetylglucosamine-6-phosphate deacetylase OS=Salmonella typhimurium (strain 14028s / SGSC 2262) GN=nagA PE=3 SV=1 - [D0ZQ91_SALT1]	1	1.63056	1.63056
D0ZJD7	Ferrous iron transport protein B OS=Salmonella typhimurium (strain 14028s / SGSC 2262) GN=feoB PE=4 SV=1 - [D0ZJD7_SALT1]	1	1.63906	1.63906
D0ZXY5	Argininosuccinate synthase OS=Salmonella typhimurium (strain 14028s / SGSC 2262) GN=argG PE=3 SV=1 - [D0ZXY5_SALT1]	1	1.64099	1.64099
D0ZTU9	Putative ABC transporter transmembrane region OS=Salmonella typhimurium (strain 14028s / SGSC 2262) GN=STM14_3299 PE=4 SV=1 - [D0ZTU9_SALT1]	1	1.66159	1.66159
D0ZND1	Deoxycytidine triphosphate deaminase OS=Salmonella typhimurium (strain 14028s / SGSC 2262) GN=dcd PE=3 SV=1 - [D0ZND1_SALT1]	1	1.67635	1.67635
D0ZMK0	dTDP-4,deoxyrhamnose 3,5 epimerase OS=Salmonella typhimurium (strain 14028s / SGSC 2262) GN=rfbC PE=4 SV=1 - [D0ZMK0_SALT1]	1	1.68891	1.68891
D0ZK04	Spermidine synthase OS=Salmonella typhimurium (strain 14028s / SGSC 2262) GN=speE PE=3 SV=1 - [D0ZK04_SALT1]	1	1.69146	1.69146
D0ZLB4	Putative inner membrane protein OS=Salmonella typhimurium (strain 14028s / SGSC 2262) GN=STM14_2408 PE=4 SV=1 - [D0ZLB4_SALT1]	1	1.69982	1.69982
D0ZMW1	Uncharacterized protein OS=Salmonella typhimurium (strain 14028s / SGSC 2262) GN=yifE PE=4 SV=1 - [D0ZMW1_SALT1]	1	1.7181	1.7181
D0ZMT1	Bifunctional protein GlmU OS=Salmonella typhimurium (strain 14028s / SGSC 2262) GN=glmU PE=3 SV=1 - [D0ZMT1_SALT1]	1	1.72286	1.72286
D0ZSS0	Elongation factor 4 OS=Salmonella typhimurium (strain 14028s / SGSC 2262) GN=lepA PE=3 SV=1 - [D0ZSS0_SALT1]	1	1.72349	1.72349
D0ZUQ5	Penicillin-binding protein activator LpoB OS=Salmonella typhimurium (strain 14028s / SGSC 2262) GN=ycfM PE=3 SV=1 - [D0ZUQ5_SALT1]	1	1.76599	1.76599
D0ZUH5	Probable phosphatase YcdX OS=Salmonella typhimurium (strain 14028s / SGSC 2262) GN=ycdX PE=3 SV=1 - [D0ZUH5_SALT1]	1	1.76814	1.76814
D0ZVP6	CTP synthase OS=Salmonella typhimurium (strain 14028s / SGSC 2262) GN=pyrG PE=3 SV=1 - [D0ZVP6_SALT1]	3.71592	1.80992	0.487072
D0ZR98	Imidazolonepropionase OS=Salmonella typhimurium (strain 14028s / SGSC 2262) GN=hutI PE=3 SV=1 - [D0ZR98_SALT1]	1	1.80994	1.80994
D0ZKH0	Putative inner membrane protein OS=Salmonella typhimurium (strain 14028s / SGSC 2262) GN=yhjG PE=4 SV=1 - [D0ZKH0_SALT1]	1	1.82373	1.82373
D0ZTH0	Host specificity protein J OS=Salmonella typhimurium (strain 14028s / SGSC 2262) GN=STM14_1188 PE=4 SV=1 - [D0ZTH0_SALT1]	1	1.85589	1.85589
D0ZNY5	Coproporphyrinogen III oxidase OS=Salmonella typhimurium (strain 14028s / SGSC 2262) GN=hemN PE=4 SV=1 - [D0ZNY5_SALT1]	1	1.85785	1.85785
D0ZJH0	Glucose-1-phosphate adenylyltransferase OS=Salmonella typhimurium (strain 14028s / SGSC 2262) GN=glgC PE=3 SV=1 - [D0ZJH0_SALT1]	1	1.87084	1.87084
D0ZWK3	UPF0301 protein YqgE OS=Salmonella typhimurium (strain 14028s / SGSC 2262) GN=yqgE PE=3 SV=1 - [D0ZWK3_SALT1]	1	1.87333	1.87333
D0ZQT4	DNA ligase OS=Salmonella typhimurium (strain 14028s / SGSC 2262) GN=ligA PE=3 SV=1 - [D0ZQT4_SALT1]	1	1.87629	1.87629
D0ZUU5	S-ribosylhomocysteine lyase OS=Salmonella typhimurium (strain 14028s / SGSC 2262) GN=luxS PE=3 SV=1 - [D0ZUU5_SALT1]	1	1.92226	1.92226
D0ZRG1	Uncharacterized protein OS=Salmonella typhimurium (strain 14028s / SGSC 2262) GN=ybiS PE=4 SV=1 - [D0ZRG1_SALT1]	1	1.97493	1.97493
D0ZIY1	DNA topoisomerase OS=Salmonella typhimurium (strain 14028s / SGSC 2262) GN=topA PE=3 SV=1 - [D0ZIY1_SALT1]	1	2.05569	2.05569
D0ZPA8	Alkyl hydroperoxide reductase F52a subunit OS=Salmonella typhimurium (strain 14028s / SGSC 2262) GN=ahpF PE=3 SV=1 - [D0ZPA8_SALT1]	1	2.05628	2.05628
D0ZVW6	Putative aldo-keto reductase OS=Salmonella typhimurium (strain 14028s / SGSC 2262) GN=tas PE=4 SV=1 - [D0ZVW6_SALT1]	1	2.06092	2.06092
D0ZQ31	Acetylornithine deacetylase OS=Salmonella typhimurium (strain 14028s / SGSC 2262) GN=argE PE=3 SV=1 - [D0ZQ31_SALT1]	1	2.06822	2.06822
D0ZUH6	Putative oxidoreductase component OS=Salmonella typhimurium (strain 14028s / SGSC 2262) GN=ycdY PE=4 SV=1 - [D0ZUH6_SALT1]	1	2.12368	2.12368
D0ZSM4	Scaffold protein OS=Salmonella typhimurium (strain 14028s / SGSC 2262) GN=nifU PE=4 SV=1 - [D0ZSM4_SALT1]	1	2.21633	2.21633
D0ZTS0	Bifunctional chorismate mutase/prephenate dehydratase OS=Salmonella typhimurium (strain 14028s / SGSC 2262) GN=pheA PE=4 SV=1 - [D0ZTS0_SALT1]	1	2.24608	2.24608
D0ZJK7	High-affinity branched-chain amino acid transporter OS=Salmonella typhimurium (strain 14028s / SGSC 2262) GN=livJ PE=4 SV=1 - [D0ZJK7_SALT1]	1	2.41678	2.41678
D0ZQI3	Aminotransferase AlaT OS=Salmonella typhimurium (strain 14028s / SGSC 2262) GN=yfbQ PE=4 SV=1 - [D0ZQI3_SALT1]	1	2.42165	2.42165
D0ZRA1	Histidine ammonia-lyase OS=Salmonella typhimurium (strain 14028s / SGSC 2262) GN=hutH PE=3 SV=1 - [D0ZRA1_SALT1]	1	2.47407	2.47407
D0ZQH7	NADH-quinone oxidoreductase subunit B OS=Salmonella typhimurium (strain 14028s / SGSC 2262) GN=nuoB PE=3 SV=1 - [D0ZQH7_SALT1]	1	2.48118	2.48118
D0ZN85	Bifunctional UDP-sugar hydrolase/5'-nucleotidase periplasmic OS=Salmonella typhimurium (strain 14028s / SGSC 2262) GN=ushA PE=3 SV=1 - [D0ZN85_SALT1]	1	2.49069	2.49069
D0ZIJ5	Protein translocase subunit SecY OS=Salmonella typhimurium (strain 14028s / SGSC 2262) GN=secY PE=3 SV=1 - [D0ZIJ5_SALT1]	1	2.5147	2.5147
D0ZLR9	Putative transcriptional regulator OS=Salmonella typhimurium (strain 14028s / SGSC 2262) GN=STM14_4550 PE=4 SV=1 - [D0ZLR9_SALT1]	1	2.59779	2.59779
D0ZW61	Putative cytoplasmic protein OS=Salmonella typhimurium (strain 14028s / SGSC 2262) GN=STM14_1608 PE=4 SV=1 - [D0ZW61_SALT1]	1	2.62806	2.62806
D0ZLY5	Sigma factor-binding protein Crl OS=Salmonella typhimurium (strain 14028s / SGSC 2262) GN=crl PE=3 SV=1 - [D0ZLY5_SALT1]	1	2.67298	2.67298
D0ZXX9	30S ribosomal protein S15 OS=Salmonella typhimurium (strain 14028s / SGSC 2262) GN=rpsO PE=3 SV=1 - [D0ZXX9_SALT1]	2.91962	2.68093	0.918245
D0ZWR7	Sensor kinase OS=Salmonella typhimurium (strain 14028s / SGSC 2262) GN=ssrA PE=4 SV=1 - [D0ZWR7_SALT1]	1	2.71566	2.71566
D0ZKY1	Chaperone protein skp OS=Salmonella typhimurium (strain 14028s / SGSC 2262) GN=hlpA PE=3 SV=1 - [D0ZKY1_SALT1]	1	2.71847	2.71847
D0ZUN3	Pseudouridine synthase OS=Salmonella typhimurium (strain 14028s / SGSC 2262) GN=rluC PE=3 SV=1 - [D0ZUN3_SALT1]	1	2.72071	2.72071
D0ZWV1	Riboflavin synthase subunit alpha OS=Salmonella typhimurium (strain 14028s / SGSC 2262) GN=ribE PE=4 SV=1 - [D0ZWV1_SALT1]	5.64679	2.75652	0.488157
D0ZS90	D-alanyl-D-alanine carboxypeptidase fraction C OS=Salmonella typhimurium (strain 14028s / SGSC 2262) GN=dacC PE=3 SV=1 - [D0ZS90_SALT1]	1	2.76106	2.76106
D0ZQR4	Glucokinase OS=Salmonella typhimurium (strain 14028s / SGSC 2262) GN=glk PE=3 SV=1 - [D0ZQR4_SALT1]	1	2.78596	2.78596
D0ZQS1	Nucleoside transport OS=Salmonella typhimurium (strain 14028s / SGSC 2262) GN=nupC PE=4 SV=1 - [D0ZQS1_SALT1]	1	2.79709	2.79709
D0ZVP4	7-carboxy-7-deazaguanine synthase OS=Salmonella typhimurium (strain 14028s / SGSC 2262) GN=ygcF PE=3 SV=1 - [D0ZVP4_SALT1]	1	2.82316	2.82316
D0ZY19	Putative sigma(54) modulation protein OS=Salmonella typhimurium (strain 14028s / SGSC 2262) GN=yhbH PE=4 SV=1 - [D0ZY19_SALT1]	1	2.84906	2.84906
D0ZLY4	Esterase FrsA OS=Salmonella typhimurium (strain 14028s / SGSC 2262) GN=frsA PE=3 SV=1 - [D0ZLY4_SALT1]	1	2.89967	2.89967
D0ZIR3	Chaperone protein DnaJ OS=Salmonella typhimurium (strain 14028s / SGSC 2262) GN=dnaJ PE=3 SV=1 - [D0ZIR3_SALT1]	1	2.98556	2.98556
D0ZRB5	Molybdopterin biosynthetic protein B OS=Salmonella typhimurium (strain 14028s / SGSC 2262) GN=moaB PE=4 SV=1 - [D0ZRB5_SALT1]	1	2.99108	2.99108
D0ZT94	Cytochrome b562 OS=Salmonella typhimurium (strain 14028s / SGSC 2262) GN=cybC PE=4 SV=1 - [D0ZT94_SALT1]	1	3.05961	3.05961
D0ZJB0	Ribulose-phosphate 3-epimerase OS=Salmonella typhimurium (strain 14028s / SGSC 2262) GN=rpe PE=3 SV=1 - [D0ZJB0_SALT1]	1	3.06466	3.06466
D0ZV19	Secreted effector protein OS=Salmonella typhimurium (strain 14028s / SGSC 2262) GN=sipA PE=4 SV=1 - [D0ZV19_SALT1]	3.81181	3.0663	0.80442
D0ZJI9	Gamma-glutamyltranspeptidase periplasmic OS=Salmonella typhimurium (strain 14028s / SGSC 2262) GN=ggt PE=4 SV=1 - [D0ZJI9_SALT1]	1	3.07146	3.07146
D0ZP95	2,3-dihydro-2,3-dihydroxybenzoate synthetase OS=Salmonella typhimurium (strain 14028s / SGSC 2262) GN=entB PE=4 SV=1 - [D0ZP95_SALT1]	1	3.08868	3.08868
D0ZW59	2-deoxyglucose-6-phosphatase OS=Salmonella typhimurium (strain 14028s / SGSC 2262) GN=yniC PE=4 SV=1 - [D0ZW59_SALT1]	1	3.10673	3.10673
D0ZSC0	Arginine transporter ATP-binding subunit OS=Salmonella typhimurium (strain 14028s / SGSC 2262) GN=artP PE=3 SV=1 - [D0ZSC0_SALT1]	1	3.11086	3.11086
D0ZIY6	Short chain dehydrogenase OS=Salmonella typhimurium (strain 14028s / SGSC 2262) GN=yciK PE=4 SV=1 - [D0ZIY6_SALT1]	1	3.11573	3.11573
D0ZL91	Uncharacterized protein OS=Salmonella typhimurium (strain 14028s / SGSC 2262) GN=yedD PE=4 SV=1 - [D0ZL91_SALT1]	1	3.12816	3.12816
D0ZJG1	Glycerol-3-phosphate dehydrogenase OS=Salmonella typhimurium (strain 14028s / SGSC 2262) GN=glpD PE=3 SV=1 - [D0ZJG1_SALT1]	6.66873	3.13472	0.470062
D0ZKM8	Glycine--tRNA ligase alpha subunit OS=Salmonella typhimurium (strain 14028s / SGSC 2262) GN=glyQ PE=3 SV=1 - [D0ZKM8_SALT1]	1	3.13915	3.13915
D0ZP74	Dihydropteridine reductase OS=Salmonella typhimurium (strain 14028s / SGSC 2262) GN=nfnB PE=4 SV=1 - [D0ZP74_SALT1]	1	3.1696	3.1696
D0ZTK2	Methylglyoxal synthase OS=Salmonella typhimurium (strain 14028s / SGSC 2262) GN=mgsA PE=3 SV=1 - [D0ZTK2_SALT1]	1	3.16969	3.16969
D0ZIQ3	Threonine synthase OS=Salmonella typhimurium (strain 14028s / SGSC 2262) GN=thrC PE=4 SV=1 - [D0ZIQ3_SALT1]	1	3.23628	3.23628
D0ZNV6	Sec-independent protein translocase protein TatB OS=Salmonella typhimurium (strain 14028s / SGSC 2262) GN=tatB PE=3 SV=1 - [D0ZNV6_SALT1]	1	3.27209	3.27209
D0ZN73	Nucleoid-associated protein YbaB OS=Salmonella typhimurium (strain 14028s / SGSC 2262) GN=ybaB PE=3 SV=1 - [D0ZN73_SALT1]	1	3.34689	3.34689
D0ZJD4	Putative RNase R OS=Salmonella typhimurium (strain 14028s / SGSC 2262) GN=yhgF PE=4 SV=1 - [D0ZJD4_SALT1]	1	3.40922	3.40922
D0ZRA2	Putative kinase inhibitor protein OS=Salmonella typhimurium (strain 14028s / SGSC 2262) GN=ybhB PE=4 SV=1 - [D0ZRA2_SALT1]	1	3.41328	3.41328
D0ZPA6	Disulfide isomerase/thiol-disulfide oxidase OS=Salmonella typhimurium (strain 14028s / SGSC 2262) GN=dsbG PE=4 SV=1 - [D0ZPA6_SALT1]	1	3.47573	3.47573
D0ZT47	D-alanine/D-serine/glycine permease OS=Salmonella typhimurium (strain 14028s / SGSC 2262) GN=cycA PE=4 SV=1 - [D0ZT47_SALT1]	1	3.53833	3.53833
D0ZRS6	GMP synthase [glutamine-hydrolyzing] OS=Salmonella typhimurium (strain 14028s / SGSC 2262) GN=guaA PE=3 SV=1 - [D0ZRS6_SALT1]	1	3.5691	3.5691
D0ZXN5	Putative glycosyl hydrolase OS=Salmonella typhimurium (strain 14028s / SGSC 2262) GN=STM14_1882 PE=4 SV=1 - [D0ZXN5_SALT1]	1	3.60922	3.60922
D0ZIM4	30S ribosomal protein S12 OS=Salmonella typhimurium (strain 14028s / SGSC 2262) GN=rpsL PE=3 SV=1 - [D0ZIM4_SALT1]	8.21317	3.65313	0.444789
D0ZY20	Sugar-specific enzyme IIA component of PTS OS=Salmonella typhimurium (strain 14028s / SGSC 2262) GN=ptsN PE=4 SV=1 - [D0ZY20_SALT1]	1	3.65962	3.65962
D0ZWL9	Probable Fe(2+)-trafficking protein OS=Salmonella typhimurium (strain 14028s / SGSC 2262) GN=yggX PE=3 SV=1 - [D0ZWL9_SALT1]	2.90729	3.6609	1.25921
D0ZR97	Putative pectinesterase OS=Salmonella typhimurium (strain 14028s / SGSC 2262) GN=ybhC PE=3 SV=1 - [D0ZR97_SALT1]	7.06433	3.69091	0.522471
D0ZX97	Outer membrane channel protein OS=Salmonella typhimurium (strain 14028s / SGSC 2262) GN=tolC PE=4 SV=1 - [D0ZX97_SALT1]	1	3.69431	3.69431
D0ZUA4	Putative GTP-binding protein YjiA OS=Salmonella typhimurium (strain 14028s / SGSC 2262) GN=yjiA PE=4 SV=1 - [D0ZUA4_SALT1]	1	3.70581	3.70581
D0ZJB3	3-dehydroquinate synthase OS=Salmonella typhimurium (strain 14028s / SGSC 2262) GN=aroB PE=3 SV=1 - [D0ZJB3_SALT1]	1	3.70781	3.70781
D0ZVR9	L-serine dehydratase/L-threonine deaminase 2 OS=Salmonella typhimurium (strain 14028s / SGSC 2262) GN=sdaB PE=4 SV=1 - [D0ZVR9_SALT1]	1	3.70962	3.70962
D0ZLS1	Putative inner membrane protein OS=Salmonella typhimurium (strain 14028s / SGSC 2262) GN=STM14_4552 PE=4 SV=1 - [D0ZLS1_SALT1]	1	3.75643	3.75643
D0ZPW5	CDP-diacylglycerol pyrophosphatase OS=Salmonella typhimurium (strain 14028s / SGSC 2262) GN=ushB PE=3 SV=1 - [D0ZPW5_SALT1]	1	3.78648	3.78648
D0ZJS0	LPS-assembly protein LptD OS=Salmonella typhimurium (strain 14028s / SGSC 2262) GN=imp PE=3 SV=1 - [D0ZJS0_SALT1]	6.09886	3.78981	0.621396
D0ZKW3	Deoxyguanosinetriphosphate triphosphohydrolase OS=Salmonella typhimurium (strain 14028s / SGSC 2262) GN=dgt PE=3 SV=1 - [D0ZKW3_SALT1]	1	3.87573	3.87573
D0ZXG7	Putative outer membrane protein OS=Salmonella typhimurium (strain 14028s / SGSC 2262) GN=ynfD PE=4 SV=1 - [D0ZXG7_SALT1]	1	3.93191	3.93191
D0ZNU9	Putative dienelactone hydrolase OS=Salmonella typhimurium (strain 14028s / SGSC 2262) GN=dlhH PE=4 SV=1 - [D0ZNU9_SALT1]	1	3.94208	3.94208
D0ZPB6	Putative dehydrogenase OS=Salmonella typhimurium (strain 14028s / SGSC 2262) GN=ybdR PE=3 SV=1 - [D0ZPB6_SALT1]	1	3.98142	3.98142
D0ZPX9	Putative sugar transport protein OS=Salmonella typhimurium (strain 14028s / SGSC 2262) GN=yneA PE=4 SV=1 - [D0ZPX9_SALT1]	1	4.0155	4.0155
D0ZNX5	Putative cytoplasmic protein OS=Salmonella typhimurium (strain 14028s / SGSC 2262) GN=yihD PE=4 SV=1 - [D0ZNX5_SALT1]	1	4.03025	4.03025
D0ZXT1	Putative glutathione S-transferase OS=Salmonella typhimurium (strain 14028s / SGSC 2262) GN=yqjG PE=4 SV=1 - [D0ZXT1_SALT1]	1	4.06856	4.06856
D0ZWF9	Proline aminopeptidase P II OS=Salmonella typhimurium (strain 14028s / SGSC 2262) GN=pepP PE=4 SV=1 - [D0ZWF9_SALT1]	1	4.06857	4.06857
D0ZQR8	Putative oxidoreductase OS=Salmonella typhimurium (strain 14028s / SGSC 2262) GN=STM14_2960 PE=4 SV=1 - [D0ZQR8_SALT1]	1	4.06867	4.06867
D0ZY09	Putative transport protein OS=Salmonella typhimurium (strain 14028s / SGSC 2262) GN=yrbD PE=4 SV=1 - [D0ZY09_SALT1]	1	4.08337	4.08337
D0ZW78	Phenylalanine--tRNA ligase beta subunit OS=Salmonella typhimurium (strain 14028s / SGSC 2262) GN=pheT PE=3 SV=1 - [D0ZW78_SALT1]	1	4.09056	4.09056
D0ZL57	Trehalose-6-phosphate phosphatase OS=Salmonella typhimurium (strain 14028s / SGSC 2262) GN=otsB PE=4 SV=1 - [D0ZL57_SALT1]	1	4.10656	4.10656
D0ZWJ3	Biosynthetic arginine decarboxylase OS=Salmonella typhimurium (strain 14028s / SGSC 2262) GN=speA PE=3 SV=1 - [D0ZWJ3_SALT1]	1	4.12178	4.12178
D0ZWX0	Transcriptional regulator SlyA OS=Salmonella typhimurium (strain 14028s / SGSC 2262) GN=slyA PE=3 SV=1 - [D0ZWX0_SALT1]	1	4.14872	4.14872
D0ZIJ7	50S ribosomal protein L30 OS=Salmonella typhimurium (strain 14028s / SGSC 2262) GN=rpmD PE=3 SV=1 - [D0ZIJ7_SALT1]	12.0756	4.15172	0.34381
D0ZQ84	(Dimethylallyl)adenosine tRNA methylthiotransferase MiaB OS=Salmonella typhimurium (strain 14028s / SGSC 2262) GN=miaB PE=3 SV=1 - [D0ZQ84_SALT1]	1	4.2108	4.2108
D0ZJ26	Formyltetrahydrofolate deformylase OS=Salmonella typhimurium (strain 14028s / SGSC 2262) GN=purU PE=4 SV=1 - [D0ZJ26_SALT1]	1	4.21146	4.21146
D0ZRU1	Outer membrane protein assembly factor BamB OS=Salmonella typhimurium (strain 14028s / SGSC 2262) GN=yfgL PE=3 SV=1 - [D0ZRU1_SALT1]	1	4.25747	4.25747
D0ZIF3	Acetyl-CoA carboxylase biotin carboxyl carrier protein subunit OS=Salmonella typhimurium (strain 14028s / SGSC 2262) GN=accB PE=4 SV=1 - [D0ZIF3_SALT1]	2.77948	4.30013	1.5471
D0ZTT3	Signal recognition particle protein OS=Salmonella typhimurium (strain 14028s / SGSC 2262) GN=ffh PE=3 SV=1 - [D0ZTT3_SALT1]	1	4.31221	4.31221
D0ZLG6	Mannitol-1-phosphate 5-dehydrogenase OS=Salmonella typhimurium (strain 14028s / SGSC 2262) GN=mtlD PE=3 SV=1 - [D0ZLG6_SALT1]	1	4.3256	4.3256
D0ZQJ4	Putative transketolase OS=Salmonella typhimurium (strain 14028s / SGSC 2262) GN=STM14_2885 PE=4 SV=1 - [D0ZQJ4_SALT1]	1	4.33747	4.33747
D0ZUP0	3-oxoacyl-[acyl-carrier-protein] synthase 3 OS=Salmonella typhimurium (strain 14028s / SGSC 2262) GN=fabH PE=3 SV=1 - [D0ZUP0_SALT1]	1	4.3735	4.3735
D0ZSX3	Chromosome partitioning ATPase OS=Salmonella typhimurium (strain 14028s / SGSC 2262) GN=STM14_3218 PE=4 SV=1 - [D0ZSX3_SALT1]	1	4.46662	4.46662
D0ZPM7	sn-glycerol-3-phosphate transporter OS=Salmonella typhimurium (strain 14028s / SGSC 2262) GN=glpT PE=4 SV=1 - [D0ZPM7_SALT1]	1	4.48991	4.48991
D0ZJX0	Protein translocase subunit SecA OS=Salmonella typhimurium (strain 14028s / SGSC 2262) GN=secA PE=3 SV=1 - [D0ZJX0_SALT1]	1	4.49075	4.49075
D0ZQB4	Ornithine decarboxylase OS=Salmonella typhimurium (strain 14028s / SGSC 2262) GN=speF PE=4 SV=1 - [D0ZQB4_SALT1]	1	4.49441	4.49441
D0ZMT0	Glutamine--fructose-6-phosphate aminotransferase [isomerizing] OS=Salmonella typhimurium (strain 14028s / SGSC 2262) GN=glmS PE=3 SV=1 - [D0ZMT0_SALT1]	2.97119	4.50263	1.51543
D0ZPZ4	Regulator of ribonuclease activity A OS=Salmonella typhimurium (strain 14028s / SGSC 2262) GN=menG PE=3 SV=1 - [D0ZPZ4_SALT1]	1	4.53017	4.53017
D0ZIK8	50S ribosomal protein L16 OS=Salmonella typhimurium (strain 14028s / SGSC 2262) GN=rplP PE=3 SV=1 - [D0ZIK8_SALT1]	18.3985	4.57809	0.24883
D0ZPD7	Lipoyl synthase OS=Salmonella typhimurium (strain 14028s / SGSC 2262) GN=lipA PE=3 SV=1 - [D0ZPD7_SALT1]	1	4.58196	4.58196
D0ZRE6	Glutamine ABC transporter ATP-binding protein OS=Salmonella typhimurium (strain 14028s / SGSC 2262) GN=glnQ PE=3 SV=1 - [D0ZRE6_SALT1]	1	4.58312	4.58312
D0ZK46	ProP effector OS=Salmonella typhimurium (strain 14028s / SGSC 2262) GN=proQ PE=3 SV=1 - [D0ZK46_SALT1]	8.56704	4.6511	0.542906
D0ZW38	N-succinylarginine dihydrolase OS=Salmonella typhimurium (strain 14028s / SGSC 2262) GN=astB PE=3 SV=1 - [D0ZW38_SALT1]	1	4.66937	4.66937
D0ZJ11	Oligopeptide transporter ATP-binding component OS=Salmonella typhimurium (strain 14028s / SGSC 2262) GN=oppD PE=3 SV=1 - [D0ZJ11_SALT1]	1	4.70581	4.70581
D0ZLL8	Ribonuclease PH OS=Salmonella typhimurium (strain 14028s / SGSC 2262) GN=rph PE=3 SV=1 - [D0ZLL8_SALT1]	1	4.73057	4.73057
D0ZJ87	Putative cytoplasmic protein OS=Salmonella typhimurium (strain 14028s / SGSC 2262) GN=STM14_2186 PE=4 SV=1 - [D0ZJ87_SALT1]	1	4.73958	4.73958
D0ZSR5	Pyridoxine 5'-phosphate synthase OS=Salmonella typhimurium (strain 14028s / SGSC 2262) GN=pdxJ PE=3 SV=1 - [D0ZSR5_SALT1]	3.5607	4.74597	1.33288
D0ZLL7	Orotate phosphoribosyltransferase OS=Salmonella typhimurium (strain 14028s / SGSC 2262) GN=pyrE PE=3 SV=1 - [D0ZLL7_SALT1]	7.23066	4.79232	0.662778
D0ZNY0	DNA polymerase I OS=Salmonella typhimurium (strain 14028s / SGSC 2262) GN=polA PE=3 SV=1 - [D0ZNY0_SALT1]	1	4.86258	4.86258
D0ZY17	Putative ABC transporter ATP-binding protein YhbG OS=Salmonella typhimurium (strain 14028s / SGSC 2262) GN=yhbG PE=3 SV=1 - [D0ZY17_SALT1]	1	4.87181	4.87181
D0ZXW7	Putative transport protein OS=Salmonella typhimurium (strain 14028s / SGSC 2262) GN=yhbS PE=4 SV=1 - [D0ZXW7_SALT1]	1	4.87629	4.87629
D0ZQL8	Amidophosphoribosyltransferase OS=Salmonella typhimurium (strain 14028s / SGSC 2262) GN=purF PE=3 SV=1 - [D0ZQL8_SALT1]	1	4.89081	4.89081
D0ZL66	Uncharacterized protein OS=Salmonella typhimurium (strain 14028s / SGSC 2262) GN=yecA PE=4 SV=1 - [D0ZL66_SALT1]	1	4.89832	4.89832
D0ZMN8	Putative cytochrome c peroxidase OS=Salmonella typhimurium (strain 14028s / SGSC 2262) GN=STM14_4612 PE=4 SV=1 - [D0ZMN8_SALT1]	1	4.90864	4.90864
D0ZRU3	Histidine--tRNA ligase OS=Salmonella typhimurium (strain 14028s / SGSC 2262) GN=hisS PE=3 SV=1 - [D0ZRU3_SALT1]	3.09986	4.92861	1.58995
D0ZXW2	Uncharacterized protein OS=Salmonella typhimurium (strain 14028s / SGSC 2262) GN=yraP PE=4 SV=1 - [D0ZXW2_SALT1]	4.07762	5.09812	1.25027
D0ZMX4	Peptidyl-prolyl cis-trans isomerase C OS=Salmonella typhimurium (strain 14028s / SGSC 2262) GN=ppiC PE=4 SV=1 - [D0ZMX4_SALT1]	5.7667	5.11243	0.886543
D0ZT54	PAPS (Adenosine 3'-phosphate 5'-phosphosulfate) 3'(2'),5'-bisphosphate nucleotidase OS=Salmonella typhimurium (strain 14028s / SGSC 2262) GN=cysQ PE=4 SV=1 - [D0ZT54_SALT1]	1	5.15155	5.15155
D0ZX42	Putative glutathione S-transferase YghU OS=Salmonella typhimurium (strain 14028s / SGSC 2262) GN=yghU PE=4 SV=1 - [D0ZX42_SALT1]	1	5.17693	5.17693
D0ZQ30	Phosphoenolpyruvate carboxylase OS=Salmonella typhimurium (strain 14028s / SGSC 2262) GN=ppc PE=3 SV=1 - [D0ZQ30_SALT1]	1	5.18284	5.18284
D0ZY25	Isoprenoid biosynthesis protein OS=Salmonella typhimurium (strain 14028s / SGSC 2262) GN=yhbL PE=4 SV=1 - [D0ZY25_SALT1]	1	5.18771	5.18771
D0ZX10	Putative periplasmic protein OS=Salmonella typhimurium (strain 14028s / SGSC 2262) GN=ydgH PE=4 SV=1 - [D0ZX10_SALT1]	2.05756	5.25842	2.55566
D0ZN34	ATP-dependent Clp protease proteolytic subunit OS=Salmonella typhimurium (strain 14028s / SGSC 2262) GN=clpP PE=3 SV=1 - [D0ZN34_SALT1]	1	5.28798	5.28798
D0ZX13	NAD(P) transhydrogenase subunit beta OS=Salmonella typhimurium (strain 14028s / SGSC 2262) GN=pntB PE=3 SV=1 - [D0ZX13_SALT1]	1	5.3083	5.3083
D0ZU34	Valine--tRNA ligase OS=Salmonella typhimurium (strain 14028s / SGSC 2262) GN=valS PE=3 SV=1 - [D0ZU34_SALT1]	2.88936	5.31414	1.83921
D0ZIQ7	Molybdenum cofactor biosynthesis protein OS=Salmonella typhimurium (strain 14028s / SGSC 2262) GN=mogA PE=4 SV=1 - [D0ZIQ7_SALT1]	1	5.33781	5.33781
D0ZVR5	Putative nucleotide binding protein OS=Salmonella typhimurium (strain 14028s / SGSC 2262) GN=ygdH PE=4 SV=1 - [D0ZVR5_SALT1]	1	5.36822	5.36822
D0ZII9	50S ribosomal protein L17 OS=Salmonella typhimurium (strain 14028s / SGSC 2262) GN=rplQ PE=3 SV=1 - [D0ZII9_SALT1]	15.1292	5.42329	0.358465
D0ZU46	Putative alcohol dehydrogenase OS=Salmonella typhimurium (strain 14028s / SGSC 2262) GN=yjgB PE=3 SV=1 - [D0ZU46_SALT1]	1	5.45267	5.45267
D0ZUJ2	Glucans biosynthesis protein G OS=Salmonella typhimurium (strain 14028s / SGSC 2262) GN=mdoG PE=3 SV=1 - [D0ZUJ2_SALT1]	1	5.47567	5.47567
D0ZW77	Phenylalanine--tRNA ligase alpha subunit OS=Salmonella typhimurium (strain 14028s / SGSC 2262) GN=pheS PE=3 SV=1 - [D0ZW77_SALT1]	1	5.52865	5.52865
D0ZJC6	33 kDa chaperonin OS=Salmonella typhimurium (strain 14028s / SGSC 2262) GN=hslO PE=3 SV=1 - [D0ZJC6_SALT1]	1	5.66175	5.66175
D0ZXC4	30S ribosomal protein S21 OS=Salmonella typhimurium (strain 14028s / SGSC 2262) GN=rpsU PE=3 SV=1 - [D0ZXC4_SALT1]	7.22012	5.68835	0.787848
D0ZQF8	Cytochrome d terminal oxidase polypeptide subunit II OS=Salmonella typhimurium (strain 14028s / SGSC 2262) GN=cydB PE=4 SV=1 - [D0ZQF8_SALT1]	3.48279	5.84798	1.67911
D0ZSW6	Uncharacterized protein OS=Salmonella typhimurium (strain 14028s / SGSC 2262) GN=STM14_3211 PE=4 SV=1 - [D0ZSW6_SALT1]	1	6.05046	6.05046
D0ZKT5	RNA polymerase-binding transcription factor DksA OS=Salmonella typhimurium (strain 14028s / SGSC 2262) GN=dksA PE=3 SV=1 - [D0ZKT5_SALT1]	13.9558	6.05915	0.434168
D0ZWX5	Tyrosine--tRNA ligase OS=Salmonella typhimurium (strain 14028s / SGSC 2262) GN=tyrS PE=3 SV=1 - [D0ZWX5_SALT1]	3.67123	6.06386	1.65172
D0ZJG8	Phosphorylase OS=Salmonella typhimurium (strain 14028s / SGSC 2262) GN=glgP PE=3 SV=1 - [D0ZJG8_SALT1]	1	6.06972	6.06972
D0ZXN6	Malto-oligosyltrehalose trehalohydrolase OS=Salmonella typhimurium (strain 14028s / SGSC 2262) GN=STM14_1883 PE=3 SV=1 - [D0ZXN6_SALT1]	1	6.07098	6.07098
D0ZL79	Cystine transporter subunit OS=Salmonella typhimurium (strain 14028s / SGSC 2262) GN=fliY PE=3 SV=1 - [D0ZL79_SALT1]	1	6.0933	6.0933
D0ZMK3	dTDP-glucose 4,6-dehydratase OS=Salmonella typhimurium (strain 14028s / SGSC 2262) GN=rfbB PE=3 SV=1 - [D0ZMK3_SALT1]	1	6.10885	6.10885
D0ZQH4	NADH dehydrogenase I subunit F OS=Salmonella typhimurium (strain 14028s / SGSC 2262) GN=nuoF PE=4 SV=1 - [D0ZQH4_SALT1]	1	6.1699	6.1699
D0ZQ35	DNA-binding transcriptional regulator OxyR OS=Salmonella typhimurium (strain 14028s / SGSC 2262) GN=oxyR PE=4 SV=1 - [D0ZQ35_SALT1]	1	6.18432	6.18432
D0ZX12	NAD(P) transhydrogenase subunit alpha OS=Salmonella typhimurium (strain 14028s / SGSC 2262) GN=pntA PE=3 SV=1 - [D0ZX12_SALT1]	1	6.20773	6.20773
D0ZRQ2	Outer membrane protein assembly factor BamC OS=Salmonella typhimurium (strain 14028s / SGSC 2262) GN=nlpB PE=3 SV=1 - [D0ZRQ2_SALT1]	4.59891	6.21126	1.35059
D0ZI36	Alcohol dehydrogenase class III OS=Salmonella typhimurium (strain 14028s / SGSC 2262) GN=STM14_1968 PE=3 SV=1 - [D0ZI36_SALT1]	1	6.2163	6.2163
D0ZY50	Serine endoprotease OS=Salmonella typhimurium (strain 14028s / SGSC 2262) GN=degQ PE=4 SV=1 - [D0ZY50_SALT1]	1	6.32387	6.32387
D0ZPG0	50S ribosomal protein L25 OS=Salmonella typhimurium (strain 14028s / SGSC 2262) GN=rplY PE=3 SV=1 - [D0ZPG0_SALT1]	14.9301	6.38565	0.427702
D0ZWZ0	Putative oxidoreductase OS=Salmonella typhimurium (strain 14028s / SGSC 2262) GN=ydgJ PE=4 SV=1 - [D0ZWZ0_SALT1]	1	6.42073	6.42073
D0ZUQ1	Glucose-specific PTS system IIBC components OS=Salmonella typhimurium (strain 14028s / SGSC 2262) GN=ptsG PE=4 SV=1 - [D0ZUQ1_SALT1]	7.06699	6.44563	0.912075
D0ZJR9	Chaperone SurA OS=Salmonella typhimurium (strain 14028s / SGSC 2262) GN=surA PE=1 SV=1 - [D0ZJR9_SALT1]	1	6.51002	6.51002
D0ZL98	Flagellar motor switch protein FliG OS=Salmonella typhimurium (strain 14028s / SGSC 2262) GN=fliG PE=3 SV=1 - [D0ZL98_SALT1]	4.6057	6.56499	1.42541
D0ZY01	50S ribosomal protein L21 OS=Salmonella typhimurium (strain 14028s / SGSC 2262) GN=rplU PE=3 SV=1 - [D0ZY01_SALT1]	9.27579	6.67317	0.719418
D0ZU65	Putative inner membrane protein OS=Salmonella typhimurium (strain 14028s / SGSC 2262) GN=STM14_5404 PE=4 SV=1 - [D0ZU65_SALT1]	1	6.74146	6.74146
D0ZX86	Putative outer membrane protein OS=Salmonella typhimurium (strain 14028s / SGSC 2262) GN=ygiW PE=4 SV=1 - [D0ZX86_SALT1]	6.05556	6.75284	1.11515
D0ZN29	Uncharacterized protein OS=Salmonella typhimurium (strain 14028s / SGSC 2262) GN=yajG PE=4 SV=1 - [D0ZN29_SALT1]	1	6.76948	6.76948
D0ZQ16	Glycerol dehydrogenase OS=Salmonella typhimurium (strain 14028s / SGSC 2262) GN=gldA_2 PE=3 SV=1 - [D0ZQ16_SALT1]	1	6.77818	6.77818
D0ZIV1	30S ribosomal protein S20 OS=Salmonella typhimurium (strain 14028s / SGSC 2262) GN=rpsT PE=3 SV=1 - [D0ZIV1_SALT1]	12.7896	6.82863	0.533921
D0ZXD1	Aerotaxis sensor receptor OS=Salmonella typhimurium (strain 14028s / SGSC 2262) GN=aer PE=4 SV=1 - [D0ZXD1_SALT1]	1	6.85921	6.85921
D0ZQ01	50S ribosomal protein L31 OS=Salmonella typhimurium (strain 14028s / SGSC 2262) GN=rpmE PE=3 SV=1 - [D0ZQ01_SALT1]	1	6.86221	6.86221
D0ZPD2	Cold shock protein CspE OS=Salmonella typhimurium (strain 14028s / SGSC 2262) GN=cspE PE=3 SV=1 - [D0ZPD2_SALT1]	5.81659	6.89969	1.18621
D0ZUH4	Glyoxylate/hydroxypyruvate reductase A OS=Salmonella typhimurium (strain 14028s / SGSC 2262) GN=ycdW PE=3 SV=1 - [D0ZUH4_SALT1]	2.93248	6.98066	2.38046
D0ZMZ4	Nucleoside channel OS=Salmonella typhimurium (strain 14028s / SGSC 2262) GN=tsx PE=4 SV=1 - [D0ZMZ4_SALT1]	8.06514	6.98162	0.865654
D0ZL56	Trehalose-6-phosphate synthase OS=Salmonella typhimurium (strain 14028s / SGSC 2262) GN=otsA PE=4 SV=1 - [D0ZL56_SALT1]	1	6.98213	6.98213
D0ZUJ5	Uncharacterized protein OS=Salmonella typhimurium (strain 14028s / SGSC 2262) GN=msyB PE=4 SV=1 - [D0ZUJ5_SALT1]	1	6.98578	6.98578
D0ZXN4	Putative glycosyl hydrolase OS=Salmonella typhimurium (strain 14028s / SGSC 2262) GN=STM14_1881 PE=4 SV=1 - [D0ZXN4_SALT1]	1	7.01552	7.01552
D0ZSI7	Integration host factor subunit beta OS=Salmonella typhimurium (strain 14028s / SGSC 2262) GN=ihfB PE=3 SV=1 - [D0ZSI7_SALT1]	1	7.11688	7.11688
D0ZRR5	Phosphoribosylformylglycinamidine cyclo-ligase OS=Salmonella typhimurium (strain 14028s / SGSC 2262) GN=purM PE=3 SV=1 - [D0ZRR5_SALT1]	1	7.12633	7.12633
D0ZTL7	Secreted effector protein OS=Salmonella typhimurium (strain 14028s / SGSC 2262) GN=sopB PE=4 SV=1 - [D0ZTL7_SALT1]	8.55161	7.20513	0.842547
D0ZLH5	L-lactate dehydrogenase [cytochrome] OS=Salmonella typhimurium (strain 14028s / SGSC 2262) GN=lldD PE=3 SV=1 - [D0ZLH5_SALT1]	2.32199	7.20728	3.10392
D0ZMS6	Phosphate-binding protein PstS OS=Salmonella typhimurium (strain 14028s / SGSC 2262) GN=pstS PE=3 SV=1 - [D0ZMS6_SALT1]	3.26932	7.26316	2.22161
D0ZXE3	Serine/threonine transporter SstT OS=Salmonella typhimurium (strain 14028s / SGSC 2262) GN=ygjU PE=3 SV=1 - [D0ZXE3_SALT1]	2.70787	7.27556	2.68682
D0ZN63	Acridine efflux pump OS=Salmonella typhimurium (strain 14028s / SGSC 2262) GN=acrA PE=4 SV=1 - [D0ZN63_SALT1]	16.4268	7.41221	0.451226
D0ZQU9	Transcription termination/antitermination protein nusG OS=Salmonella typhimurium (strain 14028s / SGSC 2262) GN=nusG PE=3 SV=1 - [D0ZQU9_SALT1]	1	7.44801	7.44801
D0ZLI4	Glutaredoxin 3 OS=Salmonella typhimurium (strain 14028s / SGSC 2262) GN=grxC PE=4 SV=1 - [D0ZLI4_SALT1]	7.1298	7.49348	1.05101
D0ZNW6	Xaa-Pro dipeptidase OS=Salmonella typhimurium (strain 14028s / SGSC 2262) GN=pepQ PE=3 SV=1 - [D0ZNW6_SALT1]	2.89548	7.62187	2.63233
D0ZPW2	6-phosphofructokinase OS=Salmonella typhimurium (strain 14028s / SGSC 2262) GN=pfkA PE=3 SV=1 - [D0ZPW2_SALT1]	2.43408	7.65864	3.14642
D0ZUQ3	Purine nucleoside phosphoramidase OS=Salmonella typhimurium (strain 14028s / SGSC 2262) GN=ycfF PE=4 SV=1 - [D0ZUQ3_SALT1]	1	7.68783	7.68783
D0ZSZ5	ATP-dependent RNA helicase SrmB OS=Salmonella typhimurium (strain 14028s / SGSC 2262) GN=srmB PE=4 SV=1 - [D0ZSZ5_SALT1]	1	7.73042	7.73042
D0ZM41	2-methylcitrate dehydratase OS=Salmonella typhimurium (strain 14028s / SGSC 2262) GN=prpD PE=4 SV=1 - [D0ZM41_SALT1]	1	7.9268	7.9268
D0ZT59	Peptide methionine sulfoxide reductase MsrA OS=Salmonella typhimurium (strain 14028s / SGSC 2262) GN=msrA PE=3 SV=1 - [D0ZT59_SALT1]	1	8.08275	8.08275
D0ZTQ0	Glucose-1-phosphatase/inositol phosphatase OS=Salmonella typhimurium (strain 14028s / SGSC 2262) GN=agp PE=4 SV=1 - [D0ZTQ0_SALT1]	1	8.12736	8.12736
D0ZL78	D-cysteine desulfhydrase OS=Salmonella typhimurium (strain 14028s / SGSC 2262) GN=yedO PE=3 SV=1 - [D0ZL78_SALT1]	1	8.1291	8.1291
D0ZI52	Putative inner membrane protein OS=Salmonella typhimurium (strain 14028s / SGSC 2262) GN=ydcF PE=4 SV=1 - [D0ZI52_SALT1]	1	8.18462	8.18462
D0ZWG3	D-3-phosphoglycerate dehydrogenase OS=Salmonella typhimurium (strain 14028s / SGSC 2262) GN=serA PE=3 SV=1 - [D0ZWG3_SALT1]	1	8.18984	8.18984
D0ZTQ5	Putative acetyl-CoA synthetase OS=Salmonella typhimurium (strain 14028s / SGSC 2262) GN=yfiQ PE=4 SV=1 - [D0ZTQ5_SALT1]	1	8.19197	8.19197
D0ZSF6	Thioredoxin reductase OS=Salmonella typhimurium (strain 14028s / SGSC 2262) GN=trxB PE=3 SV=1 - [D0ZSF6_SALT1]	1	8.20642	8.20642
D0ZWJ6	S-adenosylmethionine synthase OS=Salmonella typhimurium (strain 14028s / SGSC 2262) GN=metK PE=3 SV=1 - [D0ZWJ6_SALT1]	10.0222	8.22598	0.820774
D0ZK52	Putative cytoplasmic protein OS=Salmonella typhimurium (strain 14028s / SGSC 2262) GN=STM14_2239 PE=4 SV=1 - [D0ZK52_SALT1]	1	8.33811	8.33811
D0ZMQ3	DNA gyrase subunit B OS=Salmonella typhimurium (strain 14028s / SGSC 2262) GN=gyrB PE=3 SV=1 - [D0ZMQ3_SALT1]	6.02437	8.42819	1.39902
D0ZUI8	O-acetyl-ADP-ribose deacetylase OS=Salmonella typhimurium (strain 14028s / SGSC 2262) GN=ymdB PE=3 SV=1 - [D0ZUI8_SALT1]	1	8.44465	8.44465
D0ZQI7	UPF0304 protein YfbU OS=Salmonella typhimurium (strain 14028s / SGSC 2262) GN=yfbU PE=3 SV=1 - [D0ZQI7_SALT1]	1	8.47277	8.47277
D0ZLI5	Putative rhodanese-like sulfurtransferase OS=Salmonella typhimurium (strain 14028s / SGSC 2262) GN=yibN PE=4 SV=1 - [D0ZLI5_SALT1]	8.95925	8.48121	0.946643
D0ZNR2	Putative uroporphyrinogen III C-methyltransferase OS=Salmonella typhimurium (strain 14028s / SGSC 2262) GN=hemX PE=4 SV=1 - [D0ZNR2_SALT1]	1	8.48554	8.48554
D0ZPV9	DNA-binding transcriptional regulator CpxR OS=Salmonella typhimurium (strain 14028s / SGSC 2262) GN=cpxR PE=4 SV=1 - [D0ZPV9_SALT1]	1	8.5978	8.5978
D0ZIL1	30S ribosomal protein S19 OS=Salmonella typhimurium (strain 14028s / SGSC 2262) GN=rpsS PE=3 SV=1 - [D0ZIL1_SALT1]	10.9872	8.6345	0.78587
D0ZMJ7	CDP glucose 4,6-dehydratase OS=Salmonella typhimurium (strain 14028s / SGSC 2262) GN=rfbG PE=4 SV=1 - [D0ZMJ7_SALT1]	1.6779	8.70928	5.19059
D0ZXZ9	GTPase obg OS=Salmonella typhimurium (strain 14028s / SGSC 2262) GN=obgE PE=3 SV=1 - [D0ZXZ9_SALT1]	1	8.74944	8.74944
D0ZUE5	Deoxyribose-phosphate aldolase OS=Salmonella typhimurium (strain 14028s / SGSC 2262) GN=deoC PE=3 SV=1 - [D0ZUE5_SALT1]	3.6126	8.81259	2.43941
D0ZQM3	Acetyl-coenzyme A carboxylase carboxyl transferase subunit beta OS=Salmonella typhimurium (strain 14028s / SGSC 2262) GN=accD PE=3 SV=1 - [D0ZQM3_SALT1]	2.84625	8.88714	3.12241
D0ZJG9	Glycogen synthase OS=Salmonella typhimurium (strain 14028s / SGSC 2262) GN=glgA PE=3 SV=1 - [D0ZJG9_SALT1]	1	9.06363	9.06363
D0ZJX6	GMP reductase OS=Salmonella typhimurium (strain 14028s / SGSC 2262) GN=guaC PE=3 SV=1 - [D0ZJX6_SALT1]	5.47793	9.15151	1.67061
D0ZMT4	ATP synthase epsilon chain OS=Salmonella typhimurium (strain 14028s / SGSC 2262) GN=atpC PE=3 SV=1 - [D0ZMT4_SALT1]	1	9.20759	9.20759
D0ZUL2	UPF0502 protein YceH OS=Salmonella typhimurium (strain 14028s / SGSC 2262) GN=yceH PE=3 SV=1 - [D0ZUL2_SALT1]	2.61391	9.21208	3.52426
D0ZUN2	Ribonuclease E OS=Salmonella typhimurium (strain 14028s / SGSC 2262) GN=rne PE=4 SV=1 - [D0ZUN2_SALT1]	9.19446	9.25471	1.00655
D0ZK12	Long-chain-fatty-acid--CoA ligase OS=Salmonella typhimurium (strain 14028s / SGSC 2262) GN=fadD PE=4 SV=1 - [D0ZK12_SALT1]	1	9.30228	9.30228
D0ZKU1	Penicillin-binding protein 1b OS=Salmonella typhimurium (strain 14028s / SGSC 2262) GN=mrcB PE=4 SV=1 - [D0ZKU1_SALT1]	1	9.36579	9.36579
D0ZTU1	Outer membrane protein assembly factor BamE OS=Salmonella typhimurium (strain 14028s / SGSC 2262) GN=smpA PE=3 SV=1 - [D0ZTU1_SALT1]	1	9.40589	9.40589
D0ZMR2	Membrane protein insertase YidC OS=Salmonella typhimurium (strain 14028s / SGSC 2262) GN=yidC PE=3 SV=1 - [D0ZMR2_SALT1]	1	9.60668	9.60668
D0ZJJ1	Uncharacterized protein OS=Salmonella typhimurium (strain 14028s / SGSC 2262) GN=yhhA PE=4 SV=1 - [D0ZJJ1_SALT1]	1	9.69572	9.69572
D0ZJN5	Carbamoyl-phosphate synthase small chain OS=Salmonella typhimurium (strain 14028s / SGSC 2262) GN=carA PE=3 SV=1 - [D0ZJN5_SALT1]	1	9.80699	9.80699
D0ZXI6	Uncharacterized protein OS=Salmonella typhimurium (strain 14028s / SGSC 2262) GN=ydeI PE=4 SV=1 - [D0ZXI6_SALT1]	1	10.1682	10.1682
D0ZSE1	ATP-dependent Clp protease ATP-binding subunit OS=Salmonella typhimurium (strain 14028s / SGSC 2262) GN=clpA PE=3 SV=1 - [D0ZSE1_SALT1]	1	10.2345	10.2345
D0ZQ65	Uncharacterized protein OS=Salmonella typhimurium (strain 14028s / SGSC 2262) GN=ybeL PE=4 SV=1 - [D0ZQ65_SALT1]	1	10.2534	10.2534
D0ZJE3	Fe/S biogenesis protein NfuA OS=Salmonella typhimurium (strain 14028s / SGSC 2262) GN=yhgI PE=3 SV=1 - [D0ZJE3_SALT1]	1	10.2977	10.2977
D0ZMY7	Preprotein translocase subunit YajC OS=Salmonella typhimurium (strain 14028s / SGSC 2262) GN=yajC PE=4 SV=1 - [D0ZMY7_SALT1]	3.13736	10.3326	3.2934
D0ZKT1	3-methyl-2-oxobutanoate hydroxymethyltransferase OS=Salmonella typhimurium (strain 14028s / SGSC 2262) GN=panB PE=3 SV=1 - [D0ZKT1_SALT1]	1	10.3369	10.3369
D0ZWZ5	Mannose-6-phosphate isomerase OS=Salmonella typhimurium (strain 14028s / SGSC 2262) GN=manA PE=3 SV=1 - [D0ZWZ5_SALT1]	3.75671	10.3677	2.75978
D0ZK21	L-serine deaminase I/L-threonine deaminase I OS=Salmonella typhimurium (strain 14028s / SGSC 2262) GN=sdaA PE=4 SV=1 - [D0ZK21_SALT1]	1	10.459	10.459
D0ZNJ0	Acetoin dehydrogenase OS=Salmonella typhimurium (strain 14028s / SGSC 2262) GN=yohF PE=3 SV=1 - [D0ZNJ0_SALT1]	1	10.475	10.475
D0ZW33	Exonuclease III OS=Salmonella typhimurium (strain 14028s / SGSC 2262) GN=xthA PE=4 SV=1 - [D0ZW33_SALT1]	1	10.5728	10.5728
D0ZW81	Glutathione peroxidase OS=Salmonella typhimurium (strain 14028s / SGSC 2262) GN=btuE PE=3 SV=1 - [D0ZW81_SALT1]	1	10.6962	10.6962
D0ZW75	50S ribosomal protein L20 OS=Salmonella typhimurium (strain 14028s / SGSC 2262) GN=rplT PE=3 SV=1 - [D0ZW75_SALT1]	15.3627	10.7096	0.697114
D0ZIN1	Peptidyl-prolyl cis-trans isomerase OS=Salmonella typhimurium (strain 14028s / SGSC 2262) GN=slyD PE=4 SV=1 - [D0ZIN1_SALT1]	12.5973	10.7798	0.855727
D0ZK08	Cell division topological specificity factor OS=Salmonella typhimurium (strain 14028s / SGSC 2262) GN=minE PE=3 SV=1 - [D0ZK08_SALT1]	1	10.8178	10.8178
D0ZI13	Putative outer membrane lipoprotein OS=Salmonella typhimurium (strain 14028s / SGSC 2262) GN=STM14_1945 PE=4 SV=1 - [D0ZI13_SALT1]	1	10.9322	10.9322
D0ZN95	Putative thioredoxin protein OS=Salmonella typhimurium (strain 14028s / SGSC 2262) GN=ybbN PE=4 SV=1 - [D0ZN95_SALT1]	1	10.9845	10.9845
D0ZJ40	Putative sulfur reduction protein OS=Salmonella typhimurium (strain 14028s / SGSC 2262) GN=ychN PE=4 SV=1 - [D0ZJ40_SALT1]	1	11.0933	11.0933
D0ZJ00	Outer membrane protein W OS=Salmonella typhimurium (strain 14028s / SGSC 2262) GN=ompW PE=4 SV=1 - [D0ZJ00_SALT1]	1	11.1199	11.1199
D0ZR70	Phospho-2-dehydro-3-deoxyheptonate aldolase OS=Salmonella typhimurium (strain 14028s / SGSC 2262) GN=aroG PE=3 SV=1 - [D0ZR70_SALT1]	1	11.2377	11.2377
D0ZTT8	Protein GrpE OS=Salmonella typhimurium (strain 14028s / SGSC 2262) GN=grpE PE=3 SV=1 - [D0ZTT8_SALT1]	3.49583	11.3587	3.24922
D0ZMT8	ATP synthase subunit delta OS=Salmonella typhimurium (strain 14028s / SGSC 2262) GN=atpH PE=3 SV=1 - [D0ZMT8_SALT1]	4.86877	11.4003	2.34152
D0ZKR8	Carbonic anhydrase OS=Salmonella typhimurium (strain 14028s / SGSC 2262) GN=yadF PE=3 SV=1 - [D0ZKR8_SALT1]	4.64225	11.5116	2.47974
D0ZT42	30S ribosomal protein S18 OS=Salmonella typhimurium (strain 14028s / SGSC 2262) GN=rpsR PE=3 SV=1 - [D0ZT42_SALT1]	11.341	11.5425	1.01777
D0ZJD2	Osmolarity response regulator OS=Salmonella typhimurium (strain 14028s / SGSC 2262) GN=ompR PE=4 SV=1 - [D0ZJD2_SALT1]	1.90774	11.5465	6.05248
D0ZR49	Glycerol-3-phosphate acyltransferase OS=Salmonella typhimurium (strain 14028s / SGSC 2262) GN=plsB PE=3 SV=1 - [D0ZR49_SALT1]	1	11.5654	11.5654
D0ZNM5	Colicin I receptor OS=Salmonella typhimurium (strain 14028s / SGSC 2262) GN=cirA PE=3 SV=1 - [D0ZNM5_SALT1]	6.07991	11.5958	1.90724
D0ZS69	Elongation factor P OS=Salmonella typhimurium (strain 14028s / SGSC 2262) GN=efp PE=3 SV=1 - [D0ZS69_SALT1]	4.05778	11.723	2.88903
D0ZMG0	UPF0265 protein YeeX OS=Salmonella typhimurium (strain 14028s / SGSC 2262) GN=yeeX PE=3 SV=1 - [D0ZMG0_SALT1]	1	11.7392	11.7392
D0ZKY0	Outer membrane protein assembly factor BamA OS=Salmonella typhimurium (strain 14028s / SGSC 2262) GN=bamA PE=3 SV=1 - [D0ZKY0_SALT1]	3.59426	11.8169	3.28772
D0ZW72	Threonine--tRNA ligase OS=Salmonella typhimurium (strain 14028s / SGSC 2262) GN=thrS PE=3 SV=1 - [D0ZW72_SALT1]	7.5295	11.8923	1.57942
D0ZUP4	3-oxoacyl-[acyl-carrier-protein] synthase 2 OS=Salmonella typhimurium (strain 14028s / SGSC 2262) GN=fabF PE=3 SV=1 - [D0ZUP4_SALT1]	16.2063	11.9407	0.73679
D0ZY43	Stringent starvation protein A OS=Salmonella typhimurium (strain 14028s / SGSC 2262) GN=sspA PE=3 SV=1 - [D0ZY43_SALT1]	2.41278	11.9552	4.95495
D0ZT93	Peptidase PmbA OS=Salmonella typhimurium (strain 14028s / SGSC 2262) GN=pmbA PE=4 SV=1 - [D0ZT93_SALT1]	1	12.0358	12.0358
D0ZKX3	Uridylate kinase OS=Salmonella typhimurium (strain 14028s / SGSC 2262) GN=pyrH PE=3 SV=1 - [D0ZKX3_SALT1]	13.8523	12.0441	0.869466
D0ZXE8	Putative inner membrane protein OS=Salmonella typhimurium (strain 14028s / SGSC 2262) GN=yqjD PE=4 SV=1 - [D0ZXE8_SALT1]	13.56	12.13	0.894541
D0ZJ58	Translation-associated GTPase OS=Salmonella typhimurium (strain 14028s / SGSC 2262) GN=ychF PE=4 SV=1 - [D0ZJ58_SALT1]	1	12.2255	12.2255
D0ZW37	N-succinylglutamate 5-semialdehyde dehydrogenase OS=Salmonella typhimurium (strain 14028s / SGSC 2262) GN=astD PE=3 SV=1 - [D0ZW37_SALT1]	1	12.2567	12.2567
D0ZQC6	Putative hydrolase-oxidase OS=Salmonella typhimurium (strain 14028s / SGSC 2262) GN=ybgI PE=3 SV=1 - [D0ZQC6_SALT1]	1	12.4422	12.4422
D0ZTG6	Superoxide dismutase [Cu-Zn] OS=Salmonella typhimurium (strain 14028s / SGSC 2262) GN=sodC_1 PE=3 SV=1 - [D0ZTG6_SALT1]	1	12.4507	12.4507
D0ZRQ5	Thioredoxin-dependent thiol peroxidase OS=Salmonella typhimurium (strain 14028s / SGSC 2262) GN=bcp PE=4 SV=1 - [D0ZRQ5_SALT1]	1.92761	12.4859	6.47742
D0ZWZ4	Putative periplasmic protein OS=Salmonella typhimurium (strain 14028s / SGSC 2262) GN=ydgA PE=4 SV=1 - [D0ZWZ4_SALT1]	1	12.6439	12.6439
D0ZPL3	DNA gyrase subunit A OS=Salmonella typhimurium (strain 14028s / SGSC 2262) GN=gyrA PE=3 SV=1 - [D0ZPL3_SALT1]	1	12.7046	12.7046
D0ZL46	Purine-binding chemotaxis protein OS=Salmonella typhimurium (strain 14028s / SGSC 2262) GN=cheW PE=4 SV=1 - [D0ZL46_SALT1]	20.2038	12.7086	0.62902
D0ZSC1	Putative lipoprotein OS=Salmonella typhimurium (strain 14028s / SGSC 2262) GN=ybjP PE=4 SV=1 - [D0ZSC1_SALT1]	2.2478	12.7154	5.65684
D0ZMH6	Putative dehydratase OS=Salmonella typhimurium (strain 14028s / SGSC 2262) GN=yeeZ PE=4 SV=1 - [D0ZMH6_SALT1]	1	12.8025	12.8025
D0ZWV9	Glutaredoxin OS=Salmonella typhimurium (strain 14028s / SGSC 2262) GN=ydhD PE=3 SV=1 - [D0ZWV9_SALT1]	1	12.8379	12.8379
D0ZLI2	Glycerol-3-phosphate dehydrogenase [NAD(P)+] OS=Salmonella typhimurium (strain 14028s / SGSC 2262) GN=gpsA PE=3 SV=1 - [D0ZLI2_SALT1]	1	12.8978	12.8978
D0ZN39	Peptidyl-prolyl cis-trans isomerase (Rotamase D) OS=Salmonella typhimurium (strain 14028s / SGSC 2262) GN=cypD PE=4 SV=1 - [D0ZN39_SALT1]	8.20098	12.9231	1.5758
D0ZU24	DNA binding protein, nucleoid-associated OS=Salmonella typhimurium (strain 14028s / SGSC 2262) GN=stpA PE=4 SV=1 - [D0ZU24_SALT1]	10.0896	12.9279	1.28131
D0ZRU4	4-hydroxy-3-methylbut-2-en-1-yl diphosphate synthase OS=Salmonella typhimurium (strain 14028s / SGSC 2262) GN=ispG PE=3 SV=1 - [D0ZRU4_SALT1]	1	12.9406	12.9406
D0ZKY3	3-hydroxyacyl-[acyl-carrier-protein] dehydratase FabZ OS=Salmonella typhimurium (strain 14028s / SGSC 2262) GN=fabZ PE=3 SV=1 - [D0ZKY3_SALT1]	7.61973	12.9903	1.70482
D0ZJW6	Cell division protein ftsA OS=Salmonella typhimurium (strain 14028s / SGSC 2262) GN=ftsA PE=3 SV=1 - [D0ZJW6_SALT1]	1	13.0131	13.0131
D0ZY46	30S ribosomal protein S9 OS=Salmonella typhimurium (strain 14028s / SGSC 2262) GN=rpsI PE=3 SV=1 - [D0ZY46_SALT1]	14.1639	13.0858	0.923885
D0ZW79	Integration host factor subunit alpha OS=Salmonella typhimurium (strain 14028s / SGSC 2262) GN=ihfA PE=3 SV=1 - [D0ZW79_SALT1]	8.43454	13.1091	1.55422
D0ZW41	Periplasmic protein OS=Salmonella typhimurium (strain 14028s / SGSC 2262) GN=spy PE=4 SV=1 - [D0ZW41_SALT1]	1	13.1367	13.1367
D0ZVJ6	Putative cytoplasmic protein OS=Salmonella typhimurium (strain 14028s / SGSC 2262) GN=STM14_1521 PE=4 SV=1 - [D0ZVJ6_SALT1]	1	13.2597	13.2597
D0ZS89	Putative glutathione S-transferase OS=Salmonella typhimurium (strain 14028s / SGSC 2262) GN=yliJ PE=4 SV=1 - [D0ZS89_SALT1]	1	13.2882	13.2882
D0ZJ80	D-amino acid dehydrogenase small subunit OS=Salmonella typhimurium (strain 14028s / SGSC 2262) GN=dadA PE=3 SV=1 - [D0ZJ80_SALT1]	1	13.3078	13.3078
D0ZIK7	50S ribosomal protein L29 OS=Salmonella typhimurium (strain 14028s / SGSC 2262) GN=rpmC PE=3 SV=1 - [D0ZIK7_SALT1]	12.1078	13.3844	1.10544
D0ZNZ2	GTP-binding protein OS=Salmonella typhimurium (strain 14028s / SGSC 2262) GN=typA PE=4 SV=1 - [D0ZNZ2_SALT1]	18.9924	13.4523	0.708299
D0ZMG3	DNA gyrase inhibitor OS=Salmonella typhimurium (strain 14028s / SGSC 2262) GN=sbmC PE=3 SV=1 - [D0ZMG3_SALT1]	1	13.4705	13.4705
D0ZT66	Inorganic pyrophosphatase OS=Salmonella typhimurium (strain 14028s / SGSC 2262) GN=ppa PE=3 SV=1 - [D0ZT66_SALT1]	14.2183	13.4815	0.94818
D0ZQM2	Bifunctional protein FolC OS=Salmonella typhimurium (strain 14028s / SGSC 2262) GN=folC PE=3 SV=1 - [D0ZQM2_SALT1]	1	13.4935	13.4935
D0ZKW2	5'-methylthioadenosine/S-adenosylhomocysteine nucleosidase OS=Salmonella typhimurium (strain 14028s / SGSC 2262) GN=pfs PE=3 SV=1 - [D0ZKW2_SALT1]	4.43781	13.6446	3.07461
D0ZY49	Cytochrome d ubiquinol oxidase subunit III OS=Salmonella typhimurium (strain 14028s / SGSC 2262) GN=yhcB PE=4 SV=1 - [D0ZY49_SALT1]	1	13.7271	13.7271
D0ZLX6	Acyl-CoA dehydrogenase OS=Salmonella typhimurium (strain 14028s / SGSC 2262) GN=fadE PE=4 SV=1 - [D0ZLX6_SALT1]	1	14.1213	14.1213
D0ZSC7	Pyruvate dehydrogenase OS=Salmonella typhimurium (strain 14028s / SGSC 2262) GN=poxB PE=3 SV=1 - [D0ZSC7_SALT1]	1	14.1253	14.1253
D0ZXH9	3-hydroxy acid dehydrogenase OS=Salmonella typhimurium (strain 14028s / SGSC 2262) GN=ydfG PE=3 SV=1 - [D0ZXH9_SALT1]	1	14.1901	14.1901
D0ZQG6	Protein TolB OS=Salmonella typhimurium (strain 14028s / SGSC 2262) GN=tolB PE=3 SV=1 - [D0ZQG6_SALT1]	1	14.2047	14.2047
D0ZWE5	tRNA-modifying protein YgfZ OS=Salmonella typhimurium (strain 14028s / SGSC 2262) GN=ygfZ PE=3 SV=1 - [D0ZWE5_SALT1]	1	14.2559	14.2559
D0ZU13	Uncharacterized protein OS=Salmonella typhimurium (strain 14028s / SGSC 2262) GN=ygaF PE=4 SV=1 - [D0ZU13_SALT1]	1	14.357	14.357
D0ZQJ5	Putative transketolase OS=Salmonella typhimurium (strain 14028s / SGSC 2262) GN=STM14_2886 PE=4 SV=1 - [D0ZQJ5_SALT1]	1	14.4078	14.4078
D0ZI59	D-lactate dehydrogenase OS=Salmonella typhimurium (strain 14028s / SGSC 2262) GN=ldhA PE=3 SV=1 - [D0ZI59_SALT1]	1	14.5077	14.5077
D0ZXZ5	Transcription elongation factor GreA OS=Salmonella typhimurium (strain 14028s / SGSC 2262) GN=greA PE=3 SV=1 - [D0ZXZ5_SALT1]	11.3489	14.5187	1.27931
D0ZY47	50S ribosomal protein L13 OS=Salmonella typhimurium (strain 14028s / SGSC 2262) GN=rplM PE=3 SV=1 - [D0ZY47_SALT1]	13.5725	14.5401	1.07129
D0ZW27	Uncharacterized protein OS=Salmonella typhimurium (strain 14028s / SGSC 2262) GN=ydjA PE=4 SV=1 - [D0ZW27_SALT1]	1	14.5525	14.5525
D0ZQH6	NADH-quinone oxidoreductase subunit C/D OS=Salmonella typhimurium (strain 14028s / SGSC 2262) GN=nuoC PE=3 SV=1 - [D0ZQH6_SALT1]	1	14.5725	14.5725
D0ZQ60	Leucine--tRNA ligase OS=Salmonella typhimurium (strain 14028s / SGSC 2262) GN=leuS PE=3 SV=1 - [D0ZQ60_SALT1]	5.11811	14.6849	2.8692
D0ZY04	UDP-N-acetylglucosamine 1-carboxyvinyltransferase OS=Salmonella typhimurium (strain 14028s / SGSC 2262) GN=murA PE=3 SV=1 - [D0ZY04_SALT1]	14.5966	14.6862	1.00614
D0ZTQ1	Uncharacterized protein OS=Salmonella typhimurium (strain 14028s / SGSC 2262) GN=yccJ PE=4 SV=1 - [D0ZTQ1_SALT1]	5.21684	14.7142	2.82051
D0ZLM8	DNA-directed RNA polymerase subunit omega OS=Salmonella typhimurium (strain 14028s / SGSC 2262) GN=rpoZ PE=3 SV=1 - [D0ZLM8_SALT1]	14.5859	14.8306	1.01678
D0ZS84	Phosphatidylserine decarboxylase proenzyme OS=Salmonella typhimurium (strain 14028s / SGSC 2262) GN=psd PE=3 SV=1 - [D0ZS84_SALT1]	1	14.9332	14.9332
D0ZT00	Putative methyltransferase OS=Salmonella typhimurium (strain 14028s / SGSC 2262) GN=yfiF PE=4 SV=1 - [D0ZT00_SALT1]	1	14.9544	14.9544
D0ZQS5	Glutamate--tRNA ligase OS=Salmonella typhimurium (strain 14028s / SGSC 2262) GN=gltX PE=3 SV=1 - [D0ZQS5_SALT1]	1	15.0562	15.0562
D0ZQ36	Soluble pyridine nucleotide transhydrogenase OS=Salmonella typhimurium (strain 14028s / SGSC 2262) GN=sthA PE=3 SV=1 - [D0ZQ36_SALT1]	1	15.0828	15.0828
D0ZIK1	30S ribosomal protein S8 OS=Salmonella typhimurium (strain 14028s / SGSC 2262) GN=rpsH PE=3 SV=1 - [D0ZIK1_SALT1]	17.2427	15.2725	0.885735
D0ZKZ7	Proline--tRNA ligase OS=Salmonella typhimurium (strain 14028s / SGSC 2262) GN=proS PE=3 SV=1 - [D0ZKZ7_SALT1]	1	15.3073	15.3073
D0ZUK0	Protein YceI OS=Salmonella typhimurium (strain 14028s / SGSC 2262) GN=yceI PE=3 SV=1 - [D0ZUK0_SALT1]	1	15.3079	15.3079
D0ZSA5	Putrescine ABC transporter periplasmic substrate-binding protein OS=Salmonella typhimurium (strain 14028s / SGSC 2262) GN=potF PE=4 SV=1 - [D0ZSA5_SALT1]	1	15.3796	15.3796
D0ZQ73	Glutamate/aspartate transporter OS=Salmonella typhimurium (strain 14028s / SGSC 2262) GN=gltL PE=3 SV=1 - [D0ZQ73_SALT1]	1	15.427	15.427
D0ZIK4	50S ribosomal protein L24 OS=Salmonella typhimurium (strain 14028s / SGSC 2262) GN=rplX PE=3 SV=1 - [D0ZIK4_SALT1]	22.0285	15.4452	0.701146
D0ZM62	Uncharacterized protein OS=Salmonella typhimurium (strain 14028s / SGSC 2262) GN=psiF PE=4 SV=1 - [D0ZM62_SALT1]	1	15.4998	15.4998
D0ZJ22	UTP--glucose-1-phosphate uridylyltransferase subunit GalU OS=Salmonella typhimurium (strain 14028s / SGSC 2262) GN=galU PE=4 SV=1 - [D0ZJ22_SALT1]	8.36919	15.543	1.85717
D0ZTI0	Aminopeptidase N OS=Salmonella typhimurium (strain 14028s / SGSC 2262) GN=pepN PE=4 SV=1 - [D0ZTI0_SALT1]	1	15.6698	15.6698
D0ZQ95	Glutamine--tRNA ligase OS=Salmonella typhimurium (strain 14028s / SGSC 2262) GN=glnS PE=3 SV=1 - [D0ZQ95_SALT1]	1	15.7146	15.7146
D0ZWZ1	Adenosine deaminase OS=Salmonella typhimurium (strain 14028s / SGSC 2262) GN=add PE=3 SV=1 - [D0ZWZ1_SALT1]	1	15.7381	15.7381
D0ZKB9	Aspartate--tRNA ligase OS=Salmonella typhimurium (strain 14028s / SGSC 2262) GN=aspS PE=3 SV=1 - [D0ZKB9_SALT1]	11.7367	15.7974	1.34598
D0ZPL0	Transcriptional regulator RcsB OS=Salmonella typhimurium (strain 14028s / SGSC 2262) GN=rcsB PE=4 SV=1 - [D0ZPL0_SALT1]	4.22262	15.9998	3.78908
D0ZXC6	RNA polymerase sigma factor OS=Salmonella typhimurium (strain 14028s / SGSC 2262) GN=rpoD PE=3 SV=1 - [D0ZXC6_SALT1]	2.59878	16.0265	6.16694
D0ZT10	Protein HflC OS=Salmonella typhimurium (strain 14028s / SGSC 2262) GN=hflC PE=3 SV=1 - [D0ZT10_SALT1]	1	16.1875	16.1875
D0ZKW4	Serine endoprotease OS=Salmonella typhimurium (strain 14028s / SGSC 2262) GN=htrA PE=4 SV=1 - [D0ZKW4_SALT1]	9.06079	16.319	1.80105
D0ZVA9	Uncharacterized protein OS=Salmonella typhimurium (strain 14028s / SGSC 2262) GN=STM14_1428 PE=4 SV=1 - [D0ZVA9_SALT1]	8.15322	16.5288	2.02727
D0ZT09	FtsH protease regulator HflK OS=Salmonella typhimurium (strain 14028s / SGSC 2262) GN=hflK PE=4 SV=1 - [D0ZT09_SALT1]	6.78902	16.7784	2.4714
D0ZUP2	3-ketoacyl-(Acyl-carrier-protein) reductase OS=Salmonella typhimurium (strain 14028s / SGSC 2262) GN=fabG PE=3 SV=1 - [D0ZUP2_SALT1]	1	16.8571	16.8571
D0ZS78	Fumarate reductase flavoprotein subunit OS=Salmonella typhimurium (strain 14028s / SGSC 2262) GN=frdA PE=4 SV=1 - [D0ZS78_SALT1]	12.1632	16.9132	1.39053
D0ZW73	Translation initiation factor IF-3 OS=Salmonella typhimurium (strain 14028s / SGSC 2262) GN=infC PE=3 SV=1 - [D0ZW73_SALT1]	11.4859	16.9151	1.47268
D0ZXP1	30S ribosomal subunit S22 OS=Salmonella typhimurium (strain 14028s / SGSC 2262) GN=rpsV PE=4 SV=1 - [D0ZXP1_SALT1]	11.0481	16.9908	1.5379
D0ZI32	Putative cytoplasmic protein OS=Salmonella typhimurium (strain 14028s / SGSC 2262) GN=STM14_1964 PE=4 SV=1 - [D0ZI32_SALT1]	1	17.0412	17.0412
D0ZK41	Putative transcriptional repressor OS=Salmonella typhimurium (strain 14028s / SGSC 2262) GN=kdgR PE=4 SV=1 - [D0ZK41_SALT1]	1	17.1018	17.1018
D0ZNI4	D-lactate dehydrogenase OS=Salmonella typhimurium (strain 14028s / SGSC 2262) GN=dld PE=4 SV=1 - [D0ZNI4_SALT1]	1	17.1564	17.1564
D0ZP99	Carbon starvation protein OS=Salmonella typhimurium (strain 14028s / SGSC 2262) GN=cstA PE=4 SV=1 - [D0ZP99_SALT1]	7.56049	17.1871	2.27328
D0ZQF7	Cytochrome d terminal oxidase polypeptide subunit I OS=Salmonella typhimurium (strain 14028s / SGSC 2262) GN=cydA PE=4 SV=1 - [D0ZQF7_SALT1]	5.14127	17.5239	3.40848
D0ZWH1	Mechanosensitive channel MscS OS=Salmonella typhimurium (strain 14028s / SGSC 2262) GN=yggB PE=4 SV=1 - [D0ZWH1_SALT1]	1	17.709	17.709
D0ZUQ8	UPF0227 protein ycfP OS=Salmonella typhimurium (strain 14028s / SGSC 2262) GN=ycfP PE=3 SV=1 - [D0ZUQ8_SALT1]	1	17.8705	17.8705
D0ZTT1	30S ribosomal protein S16 OS=Salmonella typhimurium (strain 14028s / SGSC 2262) GN=rpsP PE=3 SV=1 - [D0ZTT1_SALT1]	7.42868	17.8963	2.40908
D0ZQ13	Catalase-peroxidase OS=Salmonella typhimurium (strain 14028s / SGSC 2262) GN=katG PE=3 SV=1 - [D0ZQ13_SALT1]	13.4722	18.1166	1.34473
D0ZWX1	Putative outer membrane lipoprotein OS=Salmonella typhimurium (strain 14028s / SGSC 2262) GN=slyB PE=4 SV=1 - [D0ZWX1_SALT1]	19.4546	18.1718	0.934065
D0ZR42	Maltose ABC transporter periplasmic protein OS=Salmonella typhimurium (strain 14028s / SGSC 2262) GN=malE PE=4 SV=1 - [D0ZR42_SALT1]	16.2696	18.2705	1.12299
D0ZT46	Peptidyl-prolyl cis-trans isomerase OS=Salmonella typhimurium (strain 14028s / SGSC 2262) GN=fklB PE=4 SV=1 - [D0ZT46_SALT1]	6.271	18.4075	2.93533
D0ZK94	Protein YebF OS=Salmonella typhimurium (strain 14028s / SGSC 2262) GN=yebF PE=3 SV=1 - [D0ZK94_SALT1]	1	18.5245	18.5245
D0ZQG7	Peptidoglycan-associated outer membrane lipoprotein OS=Salmonella typhimurium (strain 14028s / SGSC 2262) GN=pal PE=3 SV=1 - [D0ZQG7_SALT1]	3.58079	18.5404	5.17776
D0ZTR8	Translation inhibitor protein RaiA OS=Salmonella typhimurium (strain 14028s / SGSC 2262) GN=yfiA PE=4 SV=1 - [D0ZTR8_SALT1]	24.7789	18.5812	0.749879
D0ZQV0	50S ribosomal protein L11 OS=Salmonella typhimurium (strain 14028s / SGSC 2262) GN=rplK PE=3 SV=1 - [D0ZQV0_SALT1]	16.0357	18.6267	1.16158
D0ZLX7	Phosphoheptose isomerase OS=Salmonella typhimurium (strain 14028s / SGSC 2262) GN=gmhA PE=3 SV=1 - [D0ZLX7_SALT1]	5.18171	18.9119	3.64973
D0ZMT9	ATP synthase subunit b OS=Salmonella typhimurium (strain 14028s / SGSC 2262) GN=atpF PE=3 SV=1 - [D0ZMT9_SALT1]	28.7806	19.1231	0.664445
D0ZLJ1	L-threonine 3-dehydrogenase OS=Salmonella typhimurium (strain 14028s / SGSC 2262) GN=tdh PE=3 SV=1 - [D0ZLJ1_SALT1]	6.57869	19.1704	2.91401
D0ZKX4	Ribosome-recycling factor OS=Salmonella typhimurium (strain 14028s / SGSC 2262) GN=frr PE=3 SV=1 - [D0ZKX4_SALT1]	2.73759	19.2014	7.01399
D0ZTK4	Putative cytoplasmic protein OS=Salmonella typhimurium (strain 14028s / SGSC 2262) GN=STM14_1223 PE=4 SV=1 - [D0ZTK4_SALT1]	4.43268	19.265	4.34613
D0ZSI1	Phosphoserine aminotransferase OS=Salmonella typhimurium (strain 14028s / SGSC 2262) GN=serC PE=3 SV=1 - [D0ZSI1_SALT1]	4.97538	19.4643	3.91213
D0ZMR9	Putative oxidoreductase OS=Salmonella typhimurium (strain 14028s / SGSC 2262) GN=yieF PE=4 SV=1 - [D0ZMR9_SALT1]	1	19.5644	19.5644
D0ZNX7	Thiol:disulfide interchange protein OS=Salmonella typhimurium (strain 14028s / SGSC 2262) GN=dsbA PE=3 SV=1 - [D0ZNX7_SALT1]	6.29497	19.6603	3.12317
D0ZIJ6	50S ribosomal protein L15 OS=Salmonella typhimurium (strain 14028s / SGSC 2262) GN=rplO PE=3 SV=1 - [D0ZIJ6_SALT1]	26.7842	19.7373	0.736902
D0ZJ10	Oligopeptide transport protein OS=Salmonella typhimurium (strain 14028s / SGSC 2262) GN=oppF PE=3 SV=1 - [D0ZJ10_SALT1]	1	19.8379	19.8379
D0ZNP5	Thioredoxin OS=Salmonella typhimurium (strain 14028s / SGSC 2262) GN=trxA PE=3 SV=1 - [D0ZNP5_SALT1]	15.4448	19.9289	1.29033
D0ZN36	ATP-dependent Clp protease ATP-binding subunit ClpX OS=Salmonella typhimurium (strain 14028s / SGSC 2262) GN=clpX PE=3 SV=1 - [D0ZN36_SALT1]	4.48586	19.9622	4.45003
D0ZJZ1	Dihydrolipoamide acetyltransferase OS=Salmonella typhimurium (strain 14028s / SGSC 2262) GN=aceF PE=3 SV=1 - [D0ZJZ1_SALT1]	14.7559	20.0429	1.3583
D0ZRQ1	Phosphoribosylaminoimidazole-succinocarboxamide synthase OS=Salmonella typhimurium (strain 14028s / SGSC 2262) GN=purC PE=3 SV=1 - [D0ZRQ1_SALT1]	5.23298	20.0473	3.83096
D0ZL47	Chemotaxis protein CheA OS=Salmonella typhimurium (strain 14028s / SGSC 2262) GN=cheA PE=4 SV=1 - [D0ZL47_SALT1]	13.793	20.0759	1.45551
D0ZUE8	Purine nucleoside phosphorylase DeoD-type OS=Salmonella typhimurium (strain 14028s / SGSC 2262) GN=deoD PE=3 SV=1 - [D0ZUE8_SALT1]	4.18941	20.09	4.79542
D0ZIL6	30S ribosomal protein S10 OS=Salmonella typhimurium (strain 14028s / SGSC 2262) GN=rpsJ PE=3 SV=1 - [D0ZIL6_SALT1]	19.0102	20.3337	1.06962
D0ZJA8	Tryptophan--tRNA ligase OS=Salmonella typhimurium (strain 14028s / SGSC 2262) GN=trpS PE=3 SV=1 - [D0ZJA8_SALT1]	6.17256	20.3488	3.29666
D0ZJL8	Methyl-accepting transmembrane citrate/phenol chemoreceptor OS=Salmonella typhimurium (strain 14028s / SGSC 2262) GN=tcp PE=4 SV=1 - [D0ZJL8_SALT1]	12.5591	20.4853	1.63111
D0ZKY8	Acetyl-coenzyme A carboxylase carboxyl transferase subunit alpha OS=Salmonella typhimurium (strain 14028s / SGSC 2262) GN=accA PE=3 SV=1 - [D0ZKY8_SALT1]	6.08976	20.5836	3.38004
D0ZII5	Large-conductance mechanosensitive channel OS=Salmonella typhimurium (strain 14028s / SGSC 2262) GN=mscL PE=3 SV=1 - [D0ZII5_SALT1]	1	20.7131	20.7131
D0ZXY3	Transcription elongation factor NusA OS=Salmonella typhimurium (strain 14028s / SGSC 2262) GN=nusA PE=4 SV=1 - [D0ZXY3_SALT1]	1	20.8931	20.8931
D0ZMK4	UTP--glucose-1-phosphate uridylyltransferase subunit GalF OS=Salmonella typhimurium (strain 14028s / SGSC 2262) GN=galF PE=4 SV=1 - [D0ZMK4_SALT1]	1	20.9071	20.9071
D0ZJV0	DNA-binding transcriptional regulator FruR OS=Salmonella typhimurium (strain 14028s / SGSC 2262) GN=fruR PE=4 SV=1 - [D0ZJV0_SALT1]	1	21.0094	21.0094
D0ZJH4	Aspartate-semialdehyde dehydrogenase OS=Salmonella typhimurium (strain 14028s / SGSC 2262) GN=asd PE=3 SV=1 - [D0ZJH4_SALT1]	5.82411	21.051	3.61447
D0ZIK5	50S ribosomal protein L14 OS=Salmonella typhimurium (strain 14028s / SGSC 2262) GN=rplN PE=3 SV=1 - [D0ZIK5_SALT1]	12.1623	21.5483	1.77172
D0ZN04	Putative oxidoreductase OS=Salmonella typhimurium (strain 14028s / SGSC 2262) GN=yajO PE=4 SV=1 - [D0ZN04_SALT1]	1	21.7182	21.7182
D0ZRK4	Short chain dehydrogenase OS=Salmonella typhimurium (strain 14028s / SGSC 2262) GN=ucpA PE=3 SV=1 - [D0ZRK4_SALT1]	3.19328	21.7521	6.81184
D0ZKF2	Glutathione reductase OS=Salmonella typhimurium (strain 14028s / SGSC 2262) GN=gor PE=3 SV=1 - [D0ZKF2_SALT1]	1	22.2362	22.2362
D0ZIJ2	30S ribosomal protein S11 OS=Salmonella typhimurium (strain 14028s / SGSC 2262) GN=rpsK PE=3 SV=1 - [D0ZIJ2_SALT1]	22.7336	22.2542	0.978913
D0ZPV5	Superoxide dismutase OS=Salmonella typhimurium (strain 14028s / SGSC 2262) GN=sodA PE=3 SV=1 - [D0ZPV5_SALT1]	7.54885	22.2779	2.95116
D0ZNH0	Methionine--tRNA ligase OS=Salmonella typhimurium (strain 14028s / SGSC 2262) GN=metG PE=3 SV=1 - [D0ZNH0_SALT1]	6.4564	22.4364	3.47506
D0ZK97	Keto-hydroxyglutarate-aldolase/keto-deoxy-phosphogluconate aldolase OS=Salmonella typhimurium (strain 14028s / SGSC 2262) GN=eda PE=4 SV=1 - [D0ZK97_SALT1]	6.4999	22.4696	3.45691
D0ZLJ3	ADP-L-glycero-D-manno-heptose-6-epimerase OS=Salmonella typhimurium (strain 14028s / SGSC 2262) GN=rfaD PE=3 SV=1 - [D0ZLJ3_SALT1]	7.65434	22.7	2.96564
D0ZK26	Mannose-specific enzyme IIC OS=Salmonella typhimurium (strain 14028s / SGSC 2262) GN=manY PE=4 SV=1 - [D0ZK26_SALT1]	20.4433	22.7128	1.11102
D0ZSF9	Leucine-responsive transcriptional regulator OS=Salmonella typhimurium (strain 14028s / SGSC 2262) GN=lrp PE=4 SV=1 - [D0ZSF9_SALT1]	12.5409	22.8588	1.82274
D0ZW16	Aldose 1-epimerase OS=Salmonella typhimurium (strain 14028s / SGSC 2262) GN=yeaD PE=4 SV=1 - [D0ZW16_SALT1]	18.8298	22.8902	1.21564
D0ZM40	Citrate synthase OS=Salmonella typhimurium (strain 14028s / SGSC 2262) GN=prpC PE=3 SV=1 - [D0ZM40_SALT1]	7.86263	22.9143	2.91433
D0ZWF1	Glycine dehydrogenase [decarboxylating] OS=Salmonella typhimurium (strain 14028s / SGSC 2262) GN=gcvP PE=3 SV=1 - [D0ZWF1_SALT1]	12.7393	22.924	1.79947
D0ZN26	Cytochrome o ubiquinol oxidase subunit I OS=Salmonella typhimurium (strain 14028s / SGSC 2262) GN=cyoB PE=3 SV=1 - [D0ZN26_SALT1]	14.0852	22.9773	1.63131
D0ZSP0	Serine hydroxymethyltransferase OS=Salmonella typhimurium (strain 14028s / SGSC 2262) GN=glyA PE=3 SV=1 - [D0ZSP0_SALT1]	17.1501	23.0244	1.34252
D0ZT15	Ribonuclease R OS=Salmonella typhimurium (strain 14028s / SGSC 2262) GN=vacB PE=3 SV=1 - [D0ZT15_SALT1]	1	23.0581	23.0581
D0ZR54	Putative stress-response protein OS=Salmonella typhimurium (strain 14028s / SGSC 2262) GN=yjbJ PE=4 SV=1 - [D0ZR54_SALT1]	6.60376	23.2446	3.51991
D0ZWQ5	Putative cytoplasmic protein OS=Salmonella typhimurium (strain 14028s / SGSC 2262) GN=orf245 PE=4 SV=1 - [D0ZWQ5_SALT1]	1	23.5044	23.5044
D0ZV21	Cell invasion protein SipC OS=Salmonella typhimurium (strain 14028s / SGSC 2262) GN=sipC PE=3 SV=1 - [SIPC_SALT1]	1	23.5152	23.5152
D0ZXS1	Putative periplasmic protein OS=Salmonella typhimurium (strain 14028s / SGSC 2262) GN=STM14_1918 PE=4 SV=1 - [D0ZXS1_SALT1]	24.2	23.5374	0.972621
D0ZP31	Peptidyl-prolyl cis-trans isomerase OS=Salmonella typhimurium (strain 14028s / SGSC 2262) GN=ppiB PE=3 SV=1 - [D0ZP31_SALT1]	8.91667	23.5813	2.64463
D0ZU12	Protein CsiD OS=Salmonella typhimurium (strain 14028s / SGSC 2262) GN=csiD PE=3 SV=1 - [D0ZU12_SALT1]	1	23.6296	23.6296
D0ZN27	Cytochrome o ubiquinol oxidase subunit II OS=Salmonella typhimurium (strain 14028s / SGSC 2262) GN=cyoA PE=4 SV=1 - [D0ZN27_SALT1]	1	23.7516	23.7516
D0ZKC9	Arginine--tRNA ligase OS=Salmonella typhimurium (strain 14028s / SGSC 2262) GN=argS PE=3 SV=1 - [D0ZKC9_SALT1]	18.7261	23.791	1.27048
D0ZIL0	50S ribosomal protein L22 OS=Salmonella typhimurium (strain 14028s / SGSC 2262) GN=rplV PE=3 SV=1 - [D0ZIL0_SALT1]	30.2433	23.9215	0.790969
D0ZNW4	3-ketoacyl-CoA thiolase OS=Salmonella typhimurium (strain 14028s / SGSC 2262) GN=fadA PE=3 SV=1 - [D0ZNW4_SALT1]	1	24.4665	24.4665
D0ZQU1	Phosphohistidinoprotein-hexose phosphotransferase component of PTS system (Hpr) OS=Salmonella typhimurium (strain 14028s / SGSC 2262) GN=ptsH PE=4 SV=1 - [D0ZQU1_SALT1]	29.0617	24.6673	0.848791
D0ZQ92	Glucosamine-6-phosphate deaminase OS=Salmonella typhimurium (strain 14028s / SGSC 2262) GN=nagB PE=3 SV=1 - [D0ZQ92_SALT1]	2.58166	24.9428	9.66154
D0ZIE5	Rod shape-determining protein OS=Salmonella typhimurium (strain 14028s / SGSC 2262) GN=mreB PE=4 SV=1 - [D0ZIE5_SALT1]	10.855	24.9624	2.29963
D0ZNI1	Putative transport protein OS=Salmonella typhimurium (strain 14028s / SGSC 2262) GN=yehZ PE=4 SV=1 - [D0ZNI1_SALT1]	1	25.0156	25.0156
D0ZM36	Uncharacterized protein OS=Salmonella typhimurium (strain 14028s / SGSC 2262) GN=yahO PE=4 SV=1 - [D0ZM36_SALT1]	6.70403	25.0499	3.73654
D0ZSK6	Outer membrane protein F OS=Salmonella typhimurium (strain 14028s / SGSC 2262) GN=ompF PE=3 SV=1 - [D0ZSK6_SALT1]	15.5402	25.0928	1.6147
D0ZWL6	Uncharacterized protein OS=Salmonella typhimurium (strain 14028s / SGSC 2262) GN=yggL PE=4 SV=1 - [D0ZWL6_SALT1]	1	25.136	25.136
D0ZIV4	Isoleucine--tRNA ligase OS=Salmonella typhimurium (strain 14028s / SGSC 2262) GN=ileS PE=3 SV=1 - [D0ZIV4_SALT1]	5.0573	25.1773	4.9784
D0ZN77	Adenylate kinase OS=Salmonella typhimurium (strain 14028s / SGSC 2262) GN=adk PE=3 SV=1 - [D0ZN77_SALT1]	28.03	25.2501	0.900822
D0ZKA0	Glucose-6-phosphate 1-dehydrogenase OS=Salmonella typhimurium (strain 14028s / SGSC 2262) GN=zwf PE=3 SV=1 - [D0ZKA0_SALT1]	2.71927	25.3642	9.32756
D0ZKA4	Pyruvate kinase OS=Salmonella typhimurium (strain 14028s / SGSC 2262) GN=pykA PE=3 SV=1 - [D0ZKA4_SALT1]	20.7196	25.7241	1.24154
D0ZW43	NH(3)-dependent NAD(+) synthetase OS=Salmonella typhimurium (strain 14028s / SGSC 2262) GN=nadE PE=3 SV=1 - [D0ZW43_SALT1]	1	25.853	25.853
D0ZIZ8	Putative cytoplasmic protein OS=Salmonella typhimurium (strain 14028s / SGSC 2262) GN=yciE PE=4 SV=1 - [D0ZIZ8_SALT1]	1	26.1474	26.1474
D0ZT40	30S ribosomal protein S6 OS=Salmonella typhimurium (strain 14028s / SGSC 2262) GN=rpsF PE=3 SV=1 - [D0ZT40_SALT1]	36.1638	26.2252	0.725178
D0ZSB9	Arginine transport system OS=Salmonella typhimurium (strain 14028s / SGSC 2262) GN=artI PE=3 SV=1 - [D0ZSB9_SALT1]	7.26726	26.5568	3.65431
D0ZW63	Phosphofructokinase OS=Salmonella typhimurium (strain 14028s / SGSC 2262) GN=pfkB PE=3 SV=1 - [D0ZW63_SALT1]	1	26.6122	26.6122
D0ZTS8	50S ribosomal protein L19 OS=Salmonella typhimurium (strain 14028s / SGSC 2262) GN=rplS PE=3 SV=1 - [D0ZTS8_SALT1]	23.1479	26.718	1.15423
D0ZSK8	Asparagine--tRNA ligase OS=Salmonella typhimurium (strain 14028s / SGSC 2262) GN=asnS PE=3 SV=1 - [D0ZSK8_SALT1]	23.2603	26.9138	1.15707
D0ZQY9	Isocitrate lyase OS=Salmonella typhimurium (strain 14028s / SGSC 2262) GN=aceA PE=4 SV=1 - [D0ZQY9_SALT1]	1	27.0617	27.0617
D0ZI76	Universal stress protein UspE OS=Salmonella typhimurium (strain 14028s / SGSC 2262) GN=ydaA PE=4 SV=1 - [D0ZI76_SALT1]	4.40786	27.296	6.19257
D0ZSE8	SlsA OS=Salmonella typhimurium (strain 14028s / SGSC 2262) GN=STM14_1072 PE=4 SV=1 - [D0ZSE8_SALT1]	1	27.3015	27.3015
D0ZT43	50S ribosomal protein L9 OS=Salmonella typhimurium (strain 14028s / SGSC 2262) GN=rplI PE=3 SV=1 - [D0ZT43_SALT1]	25.8756	27.3707	1.05778
D0ZQ94	N-acetyl glucosamine specific PTS system components IIABC OS=Salmonella typhimurium (strain 14028s / SGSC 2262) GN=nagE PE=4 SV=1 - [D0ZQ94_SALT1]	7.77979	27.3778	3.51909
D0ZU08	Tricarboxylic transport OS=Salmonella typhimurium (strain 14028s / SGSC 2262) GN=STM14_3361 PE=4 SV=1 - [D0ZU08_SALT1]	4.90849	27.4292	5.5881
D0ZUV5	Protein RecA OS=Salmonella typhimurium (strain 14028s / SGSC 2262) GN=recA PE=3 SV=1 - [D0ZUV5_SALT1]	22.0399	27.638	1.254
D0ZM39	2-methylisocitrate lyase OS=Salmonella typhimurium (strain 14028s / SGSC 2262) GN=prpB PE=4 SV=1 - [D0ZM39_SALT1]	1	27.809	27.809
D0ZRQ3	4-hydroxy-tetrahydrodipicolinate synthase OS=Salmonella typhimurium (strain 14028s / SGSC 2262) GN=dapA PE=3 SV=1 - [D0ZRQ3_SALT1]	20.5554	27.9853	1.36146
D0ZRV6	Sulfurtransferase OS=Salmonella typhimurium (strain 14028s / SGSC 2262) GN=sseA PE=4 SV=1 - [D0ZRV6_SALT1]	4.92786	28.1284	5.70803
D0ZRS7	Inosine-5'-monophosphate dehydrogenase OS=Salmonella typhimurium (strain 14028s / SGSC 2262) GN=guaB PE=3 SV=1 - [D0ZRS7_SALT1]	18.836	28.1483	1.49439
D0ZSZ8	Autonomous glycyl radical cofactor OS=Salmonella typhimurium (strain 14028s / SGSC 2262) GN=yfiD PE=3 SV=1 - [D0ZSZ8_SALT1]	15.4129	28.1778	1.82819
D0ZPM6	Glycerophosphodiester phosphodiesterase OS=Salmonella typhimurium (strain 14028s / SGSC 2262) GN=glpQ PE=4 SV=1 - [D0ZPM6_SALT1]	34.6794	28.362	0.817834
D0ZMV5	D-ribose transporter subunit RbsB OS=Salmonella typhimurium (strain 14028s / SGSC 2262) GN=rbsB PE=4 SV=1 - [D0ZMV5_SALT1]	12.1763	28.4598	2.33732
D0ZN19	UPF0234 protein YajQ OS=Salmonella typhimurium (strain 14028s / SGSC 2262) GN=yajQ PE=3 SV=1 - [D0ZN19_SALT1]	24.9702	28.6516	1.14743
D0ZUS6	Uncharacterized protein OS=Salmonella typhimurium (strain 14028s / SGSC 2262) GN=ygaM PE=4 SV=1 - [D0ZUS6_SALT1]	6.53413	28.8215	4.41093
D0ZQL0	Lysine/arginine/ornithine transport protein OS=Salmonella typhimurium (strain 14028s / SGSC 2262) GN=argT PE=3 SV=1 - [D0ZQL0_SALT1]	1	28.8962	28.8962
D0ZWZ6	Fumarase A OS=Salmonella typhimurium (strain 14028s / SGSC 2262) GN=fumA PE=4 SV=1 - [D0ZWZ6_SALT1]	14.9052	28.9628	1.94313
D0ZW11	Putative serine protein kinase OS=Salmonella typhimurium (strain 14028s / SGSC 2262) GN=yeaG PE=4 SV=1 - [D0ZW11_SALT1]	2.76313	29.2806	10.5969
D0ZIL5	50S ribosomal protein L3 OS=Salmonella typhimurium (strain 14028s / SGSC 2262) GN=rplC PE=3 SV=1 - [D0ZIL5_SALT1]	22.748	29.3053	1.28826
D0ZIJ3	30S ribosomal protein S13 OS=Salmonella typhimurium (strain 14028s / SGSC 2262) GN=rpsM PE=3 SV=1 - [D0ZIJ3_SALT1]	28.3144	29.3131	1.03527
D0ZIM9	Peptidyl-prolyl cis-trans isomerase OS=Salmonella typhimurium (strain 14028s / SGSC 2262) GN=fkpA PE=4 SV=1 - [D0ZIM9_SALT1]	23.6327	29.3143	1.24041
D0ZV78	Two-component response regulator OS=Salmonella typhimurium (strain 14028s / SGSC 2262) GN=arcA PE=4 SV=1 - [D0ZV78_SALT1]	7.74812	29.4798	3.80477
D0ZKE8	Oligopeptidase A OS=Salmonella typhimurium (strain 14028s / SGSC 2262) GN=prlC PE=3 SV=1 - [D0ZKE8_SALT1]	1	29.5139	29.5139
D0ZV90	DNA-binding transcriptional regulator PhoP OS=Salmonella typhimurium (strain 14028s / SGSC 2262) GN=phoP PE=4 SV=1 - [D0ZV90_SALT1]	11.6334	29.6561	2.54921
D0ZQY8	Malate synthase OS=Salmonella typhimurium (strain 14028s / SGSC 2262) GN=aceB PE=3 SV=1 - [D0ZQY8_SALT1]	1	29.6634	29.6634
D0ZIB8	Enoyl-[acyl-carrier-protein] reductase [NADH] OS=Salmonella typhimurium (strain 14028s / SGSC 2262) GN=fabI PE=3 SV=1 - [D0ZIB8_SALT1]	15.1906	29.7033	1.95537
D0ZXS7	Putative NADP-dependent oxidoreductase OS=Salmonella typhimurium (strain 14028s / SGSC 2262) GN=yncB PE=4 SV=1 - [D0ZXS7_SALT1]	1	29.7629	29.7629
D0ZLJ2	2-amino-3-ketobutyrate coenzyme A ligase OS=Salmonella typhimurium (strain 14028s / SGSC 2262) GN=kbl PE=3 SV=1 - [D0ZLJ2_SALT1]	12.8383	30.2183	2.35376
D0ZT67	Fructose-1,6-bisphosphatase class 1 OS=Salmonella typhimurium (strain 14028s / SGSC 2262) GN=fbp PE=3 SV=1 - [D0ZT67_SALT1]	5.62404	30.3179	5.39077
D0ZKW7	2,3,4,5-tetrahydropyridine-2,6-dicarboxylate N-succinyltransferase OS=Salmonella typhimurium (strain 14028s / SGSC 2262) GN=dapD PE=3 SV=1 - [D0ZKW7_SALT1]	17.1487	30.3341	1.76889
D0ZX70	2,5-diketo-D-gluconate reductase A OS=Salmonella typhimurium (strain 14028s / SGSC 2262) GN=dkgA PE=4 SV=1 - [D0ZX70_SALT1]	1	30.4506	30.4506
D0ZWW6	Superoxide dismutase [Cu-Zn] OS=Salmonella typhimurium (strain 14028s / SGSC 2262) GN=sodC_2 PE=3 SV=1 - [D0ZWW6_SALT1]	1	30.895	30.895
D0ZSG4	Serine--tRNA ligase OS=Salmonella typhimurium (strain 14028s / SGSC 2262) GN=serS PE=3 SV=1 - [D0ZSG4_SALT1]	20.22	31.0793	1.53705
D0ZPM1	Ribonucleoside-diphosphate reductase OS=Salmonella typhimurium (strain 14028s / SGSC 2262) GN=nrdA PE=3 SV=1 - [D0ZPM1_SALT1]	3.08706	31.2995	10.1389
D0ZMT6	ATP synthase gamma chain OS=Salmonella typhimurium (strain 14028s / SGSC 2262) GN=atpG PE=3 SV=1 - [D0ZMT6_SALT1]	5.11842	31.4279	6.14014
D0ZIZ9	Putative catalase OS=Salmonella typhimurium (strain 14028s / SGSC 2262) GN=STM14_2094 PE=4 SV=1 - [D0ZIZ9_SALT1]	1	31.554	31.554
D0ZXP2	NAD-dependent malic enzyme OS=Salmonella typhimurium (strain 14028s / SGSC 2262) GN=sfcA PE=3 SV=1 - [D0ZXP2_SALT1]	2.74276	31.5979	11.5205
D0ZKR4	Mannitol-specific enzyme IIABC component OS=Salmonella typhimurium (strain 14028s / SGSC 2262) GN=mtlA PE=4 SV=1 - [D0ZKR4_SALT1]	2.39415	31.9872	13.3606
D0ZIF4	Acetyl-CoA carboxylase biotin carboxylase subunit OS=Salmonella typhimurium (strain 14028s / SGSC 2262) GN=accC PE=4 SV=1 - [D0ZIF4_SALT1]	18.9643	32.0225	1.68856
D0ZNL0	Galactose transport protein OS=Salmonella typhimurium (strain 14028s / SGSC 2262) GN=mglB PE=4 SV=1 - [D0ZNL0_SALT1]	25.2512	32.0411	1.26889
D0ZQQ1	Long-chain fatty acid outer membrane transporter OS=Salmonella typhimurium (strain 14028s / SGSC 2262) GN=fadL PE=4 SV=1 - [D0ZQQ1_SALT1]	19.7754	32.4344	1.64014
D0ZW45	DNA-binding transcriptional activator OsmE OS=Salmonella typhimurium (strain 14028s / SGSC 2262) GN=osmE PE=4 SV=1 - [D0ZW45_SALT1]	21.8912	32.545	1.48667
D0ZR96	6-phosphogluconolactonase OS=Salmonella typhimurium (strain 14028s / SGSC 2262) GN=ybhE PE=3 SV=1 - [D0ZR96_SALT1]	6.32096	32.6948	5.17244
D0ZIP4	cAMP-regulatory protein OS=Salmonella typhimurium (strain 14028s / SGSC 2262) GN=crp PE=4 SV=1 - [D0ZIP4_SALT1]	19.5607	32.7142	1.67245
D0ZU36	Probable cytosol aminopeptidase OS=Salmonella typhimurium (strain 14028s / SGSC 2262) GN=pepA PE=3 SV=1 - [D0ZU36_SALT1]	6.05998	32.7617	5.40624
D0ZPY0	Aldolase OS=Salmonella typhimurium (strain 14028s / SGSC 2262) GN=yneB PE=4 SV=1 - [D0ZPY0_SALT1]	11.76	33.0252	2.80826
D0ZJ43	2-dehydro-3-deoxyphosphooctonate aldolase OS=Salmonella typhimurium (strain 14028s / SGSC 2262) GN=kdsA PE=3 SV=1 - [D0ZJ43_SALT1]	27.918	33.2679	1.19163
D0ZUV1	Alanine--tRNA ligase OS=Salmonella typhimurium (strain 14028s / SGSC 2262) GN=alaS PE=3 SV=1 - [D0ZUV1_SALT1]	17.8942	33.4825	1.87113
D0ZPB3	Putative universal stress protein OS=Salmonella typhimurium (strain 14028s / SGSC 2262) GN=ybdQ PE=4 SV=1 - [D0ZPB3_SALT1]	26.8738	34.1484	1.2707
D0ZM64	Pyrroline-5-carboxylate reductase OS=Salmonella typhimurium (strain 14028s / SGSC 2262) GN=proC PE=3 SV=1 - [D0ZM64_SALT1]	1	34.2588	34.2588
D0ZWG5	Ribose-5-phosphate isomerase A OS=Salmonella typhimurium (strain 14028s / SGSC 2262) GN=rpiA PE=3 SV=1 - [D0ZWG5_SALT1]	12.0774	34.6519	2.86916
D0ZNZ0	Glutamine synthetase OS=Salmonella typhimurium (strain 14028s / SGSC 2262) GN=glnA PE=3 SV=1 - [D0ZNZ0_SALT1]	23.662	34.6756	1.46546
D0ZIL2	50S ribosomal protein L2 OS=Salmonella typhimurium (strain 14028s / SGSC 2262) GN=rplB PE=3 SV=1 - [D0ZIL2_SALT1]	45.0171	34.7877	0.772767
D0ZJ73	Periplasmic trehalase OS=Salmonella typhimurium (strain 14028s / SGSC 2262) GN=treA PE=3 SV=1 - [D0ZJ73_SALT1]	1	34.9978	34.9978
D0ZK07	Site-determining protein OS=Salmonella typhimurium (strain 14028s / SGSC 2262) GN=minD PE=3 SV=1 - [D0ZK07_SALT1]	18.8915	35.1073	1.85837
D0ZK33	Cold shock-like protein CspC OS=Salmonella typhimurium (strain 14028s / SGSC 2262) GN=cspC PE=3 SV=1 - [D0ZK33_SALT1]	33.9255	35.3509	1.04202
D0ZXW4	Putative intracellular proteinase OS=Salmonella typhimurium (strain 14028s / SGSC 2262) GN=yhbO PE=4 SV=1 - [D0ZXW4_SALT1]	1	35.9049	35.9049
D0ZQF2	Dihydrolipoamide acetyltransferase OS=Salmonella typhimurium (strain 14028s / SGSC 2262) GN=sucB PE=3 SV=1 - [D0ZQF2_SALT1]	18.3394	35.9411	1.95978
D0ZXZ2	ATP-dependent zinc metalloprotease FtsH OS=Salmonella typhimurium (strain 14028s / SGSC 2262) GN=hflB PE=3 SV=1 - [D0ZXZ2_SALT1]	11.6353	36.3867	3.12727
D0ZTB4	Putative translation initiation inhibitor OS=Salmonella typhimurium (strain 14028s / SGSC 2262) GN=yjgF PE=4 SV=1 - [D0ZTB4_SALT1]	39.879	36.4445	0.913877
D0ZS61	10 kDa chaperonin OS=Salmonella typhimurium (strain 14028s / SGSC 2262) GN=groS PE=3 SV=1 - [D0ZS61_SALT1]	38.4432	36.896	0.959754
D0ZQV2	50S ribosomal protein L10 OS=Salmonella typhimurium (strain 14028s / SGSC 2262) GN=rplJ PE=3 SV=1 - [D0ZQV2_SALT1]	27.2706	37.1702	1.36301
D0ZQF0	Succinate dehydrogenase iron-sulfur subunit OS=Salmonella typhimurium (strain 14028s / SGSC 2262) GN=sdhB PE=4 SV=1 - [D0ZQF0_SALT1]	6.43766	38.0915	5.91698
D0ZJW7	Cell division protein FtsZ OS=Salmonella typhimurium (strain 14028s / SGSC 2262) GN=ftsZ PE=3 SV=1 - [D0ZJW7_SALT1]	26.1687	38.2039	1.45991
D0ZKE5	Universal stress protein OS=Salmonella typhimurium (strain 14028s / SGSC 2262) GN=uspA PE=3 SV=1 - [D0ZKE5_SALT1]	26.6823	38.8837	1.45728
D0ZQT7	Cysteine synthase OS=Salmonella typhimurium (strain 14028s / SGSC 2262) GN=cysK PE=3 SV=1 - [D0ZQT7_SALT1]	23.4472	39.1454	1.66951
D0ZRR3	Uracil phosphoribosyltransferase OS=Salmonella typhimurium (strain 14028s / SGSC 2262) GN=upp PE=3 SV=1 - [D0ZRR3_SALT1]	21.7747	39.3066	1.80515
D0ZN75	Chaperone protein HtpG OS=Salmonella typhimurium (strain 14028s / SGSC 2262) GN=htpG PE=3 SV=1 - [D0ZN75_SALT1]	22.6526	39.7229	1.75356
D0ZKX1	30S ribosomal protein S2 OS=Salmonella typhimurium (strain 14028s / SGSC 2262) GN=rpsB PE=3 SV=1 - [D0ZKX1_SALT1]	39.4924	40.0547	1.01424
D0ZLY2	Aminoacyl-histidine dipeptidase OS=Salmonella typhimurium (strain 14028s / SGSC 2262) GN=pepD PE=4 SV=1 - [D0ZLY2_SALT1]	19.2873	40.2975	2.08933
D0ZNV0	Uridine phosphorylase OS=Salmonella typhimurium (strain 14028s / SGSC 2262) GN=udp PE=4 SV=1 - [D0ZNV0_SALT1]	28.0017	40.4571	1.44481
D0ZWL3	L-asparaginase II OS=Salmonella typhimurium (strain 14028s / SGSC 2262) GN=ansB PE=3 SV=1 - [D0ZWL3_SALT1]	27.3823	40.8661	1.49243
D0ZL00	Lipoprotein OS=Salmonella typhimurium (strain 14028s / SGSC 2262) GN=metQ PE=3 SV=1 - [D0ZL00_SALT1]	14.9859	40.8897	2.72855
D0ZWZ8	Fumarate hydratase class II OS=Salmonella typhimurium (strain 14028s / SGSC 2262) GN=fumC PE=3 SV=1 - [D0ZWZ8_SALT1]	6.78581	41.3962	6.10041
D0ZQN6	3-oxoacyl-(Acyl carrier protein) synthase I OS=Salmonella typhimurium (strain 14028s / SGSC 2262) GN=fabB PE=3 SV=1 - [D0ZQN6_SALT1]	32.2662	41.9112	1.29892
D0ZIK0	50S ribosomal protein L6 OS=Salmonella typhimurium (strain 14028s / SGSC 2262) GN=rplF PE=3 SV=1 - [D0ZIK0_SALT1]	37.18	42.5296	1.14388
D0ZW53	Catalase OS=Salmonella typhimurium (strain 14028s / SGSC 2262) GN=katE PE=3 SV=1 - [D0ZW53_SALT1]	17.2716	42.6292	2.46816
D0ZNW5	Fatty acid oxidation complex subunit alpha OS=Salmonella typhimurium (strain 14028s / SGSC 2262) GN=fadB PE=3 SV=1 - [D0ZNW5_SALT1]	1	42.7748	42.7748
D0ZTQ2	NAD(P)H dehydrogenase (quinone) OS=Salmonella typhimurium (strain 14028s / SGSC 2262) GN=wraB PE=3 SV=1 - [D0ZTQ2_SALT1]	16.3747	42.8368	2.61603
D0ZXN9	Putative envelope protein OS=Salmonella typhimurium (strain 14028s / SGSC 2262) GN=osmC PE=4 SV=1 - [D0ZXN9_SALT1]	3.33433	43.2377	12.9674
D0ZRE8	Glutamine ABC transporter periplasmic protein OS=Salmonella typhimurium (strain 14028s / SGSC 2262) GN=glnH PE=3 SV=1 - [D0ZRE8_SALT1]	26.7349	43.6049	1.63101
D0ZQJ1	Acetate kinase OS=Salmonella typhimurium (strain 14028s / SGSC 2262) GN=ackA PE=3 SV=1 - [D0ZQJ1_SALT1]	44.1487	44.1191	0.999331
D0ZUP3	Acyl carrier protein OS=Salmonella typhimurium (strain 14028s / SGSC 2262) GN=acpP PE=3 SV=1 - [D0ZUP3_SALT1]	16.5422	44.5589	2.69365
D0ZK27	Mannose-specific PTS system protein IID OS=Salmonella typhimurium (strain 14028s / SGSC 2262) GN=manZ PE=4 SV=1 - [D0ZK27_SALT1]	27.2404	44.7866	1.64413
D0ZKW6	UPF0325 protein YaeH OS=Salmonella typhimurium (strain 14028s / SGSC 2262) GN=yaeH PE=3 SV=1 - [D0ZKW6_SALT1]	22.956	45.1626	1.96736
D0ZVI4	Putative molecular chaperone OS=Salmonella typhimurium (strain 14028s / SGSC 2262) GN=STM14_1509 PE=3 SV=1 - [D0ZVI4_SALT1]	1	45.45	45.45
D0ZI65	Universal stress protein OS=Salmonella typhimurium (strain 14028s / SGSC 2262) GN=ynaF PE=3 SV=1 - [D0ZI65_SALT1]	28.5301	45.5675	1.59717
D0ZIL4	50S ribosomal protein L4 OS=Salmonella typhimurium (strain 14028s / SGSC 2262) GN=rplD PE=3 SV=1 - [D0ZIL4_SALT1]	48.1701	45.6596	0.947882
D0ZIJ8	30S ribosomal protein S5 OS=Salmonella typhimurium (strain 14028s / SGSC 2262) GN=rpsE PE=3 SV=1 - [D0ZIJ8_SALT1]	36.2757	46.2334	1.2745
D0ZIJ1	30S ribosomal protein S4 OS=Salmonella typhimurium (strain 14028s / SGSC 2262) GN=rpsD PE=3 SV=1 - [D0ZIJ1_SALT1]	36.6046	46.2675	1.26398
D0ZU18	Uncharacterized protein OS=Salmonella typhimurium (strain 14028s / SGSC 2262) GN=ygaU PE=4 SV=1 - [D0ZU18_SALT1]	11.193	47.1162	4.20944
D0ZW35	Succinylornithine transaminase OS=Salmonella typhimurium (strain 14028s / SGSC 2262) GN=argD_1 PE=3 SV=1 - [D0ZW35_SALT1]	1	47.226	47.226
D0ZWG9	Uncharacterized protein OS=Salmonella typhimurium (strain 14028s / SGSC 2262) GN=yggE PE=4 SV=1 - [D0ZWG9_SALT1]	1	47.4467	47.4467
D0ZR60	Quinone oxidoreductase, NADPH-dependent OS=Salmonella typhimurium (strain 14028s / SGSC 2262) GN=qor PE=4 SV=1 - [D0ZR60_SALT1]	1	47.4566	47.4566
D0ZRU8	Nucleoside diphosphate kinase OS=Salmonella typhimurium (strain 14028s / SGSC 2262) GN=ndk PE=3 SV=1 - [D0ZRU8_SALT1]	41.6985	47.6408	1.14251
D0ZIK3	50S ribosomal protein L5 OS=Salmonella typhimurium (strain 14028s / SGSC 2262) GN=rplE PE=3 SV=1 - [D0ZIK3_SALT1]	43.8477	48.2659	1.10076
D0ZN37	Lon protease OS=Salmonella typhimurium (strain 14028s / SGSC 2262) GN=lon PE=3 SV=1 - [D0ZN37_SALT1]	15.3256	48.2741	3.1499
D0ZPY3	Triosephosphate isomerase OS=Salmonella typhimurium (strain 14028s / SGSC 2262) GN=tpiA PE=3 SV=1 - [D0ZPY3_SALT1]	17.5052	48.7146	2.78286
D0ZIK9	30S ribosomal protein S3 OS=Salmonella typhimurium (strain 14028s / SGSC 2262) GN=rpsC PE=3 SV=1 - [D0ZIK9_SALT1]	56.0326	49.3606	0.880927
D0ZWD6	Lysine--tRNA ligase OS=Salmonella typhimurium (strain 14028s / SGSC 2262) GN=lysS PE=3 SV=1 - [D0ZWD6_SALT1]	37.1781	49.6876	1.33648
D0ZKR3	Glutathione S-transferase OS=Salmonella typhimurium (strain 14028s / SGSC 2262) GN=yibF PE=3 SV=1 - [D0ZKR3_SALT1]	3.46688	49.9623	14.4113
D0ZKM7	Glycine--tRNA ligase beta subunit OS=Salmonella typhimurium (strain 14028s / SGSC 2262) GN=glyS PE=3 SV=1 - [D0ZKM7_SALT1]	22.3488	50.2683	2.24926
D0ZQU3	Glucose-specific PTS system component OS=Salmonella typhimurium (strain 14028s / SGSC 2262) GN=crr PE=4 SV=1 - [D0ZQU3_SALT1]	38.3731	50.5038	1.31612
D0ZUK9	Glutaredoxin 2 OS=Salmonella typhimurium (strain 14028s / SGSC 2262) GN=grxB PE=4 SV=1 - [D0ZUK9_SALT1]	11.5454	51.5872	4.4682
D0ZLI3	Protein-export protein SecB OS=Salmonella typhimurium (strain 14028s / SGSC 2262) GN=secB PE=3 SV=1 - [D0ZLI3_SALT1]	32.4968	51.9034	1.59719
D0ZKJ9	Dipeptide transport protein OS=Salmonella typhimurium (strain 14028s / SGSC 2262) GN=dppA PE=4 SV=1 - [D0ZKJ9_SALT1]	22.0012	51.9982	2.36343
D0ZN53	Uncharacterized protein OS=Salmonella typhimurium (strain 14028s / SGSC 2262) GN=ybaY PE=4 SV=1 - [D0ZN53_SALT1]	15.8877	52.5762	3.30924
D0ZJ54	Ribose-phosphate pyrophosphokinase OS=Salmonella typhimurium (strain 14028s / SGSC 2262) GN=prsA PE=3 SV=1 - [D0ZJ54_SALT1]	39.728	53.5525	1.34798
D0ZQK9	Histidine transport protein OS=Salmonella typhimurium (strain 14028s / SGSC 2262) GN=hisJ PE=3 SV=1 - [D0ZQK9_SALT1]	6.59217	54.1748	8.21805
D0ZMJ6	CDP-6-deoxy-D-xylo-4-hexulose-3-dehydrase OS=Salmonella typhimurium (strain 14028s / SGSC 2262) GN=rfbH PE=3 SV=1 - [D0ZMJ6_SALT1]	36.0808	54.3726	1.50697
D0ZXY2	Translation initiation factor IF-2 OS=Salmonella typhimurium (strain 14028s / SGSC 2262) GN=infB PE=3 SV=1 - [D0ZXY2_SALT1]	36.8466	54.7738	1.48654
D0ZKX2	Elongation factor Ts OS=Salmonella typhimurium (strain 14028s / SGSC 2262) GN=tsf PE=3 SV=1 - [D0ZKX2_SALT1]	64.3328	55.0615	0.855885
D0ZQV1	50S ribosomal protein L1 OS=Salmonella typhimurium (strain 14028s / SGSC 2262) GN=rplA PE=3 SV=1 - [D0ZQV1_SALT1]	53.2834	55.368	1.03912
D0ZN38	Transcriptional regulator HU subunit beta OS=Salmonella typhimurium (strain 14028s / SGSC 2262) GN=hupB PE=3 SV=1 - [D0ZN38_SALT1]	57.5469	55.387	0.962469
D0ZQ76	Glutamate and aspartate transporter subunit OS=Salmonella typhimurium (strain 14028s / SGSC 2262) GN=gltI PE=4 SV=1 - [D0ZQ76_SALT1]	41.1198	55.6316	1.35292
D0ZXX7	Polyribonucleotide nucleotidyltransferase OS=Salmonella typhimurium (strain 14028s / SGSC 2262) GN=pnp PE=3 SV=1 - [D0ZXX7_SALT1]	24.354	56.2566	2.30995
D0ZIZ7	Putative cytoplasmic protein OS=Salmonella typhimurium (strain 14028s / SGSC 2262) GN=yciF PE=1 SV=1 - [D0ZIZ7_SALT1]	12.1776	56.2738	4.62108
D0ZPK7	Outer membrane porin protein C OS=Salmonella typhimurium (strain 14028s / SGSC 2262) GN=ompC PE=3 SV=1 - [D0ZPK7_SALT1]	21.9665	56.5041	2.57228
D0ZXQ1	Outer membrane porin protein OmpD OS=Salmonella typhimurium (strain 14028s / SGSC 2262) GN=ompD PE=1 SV=1 - [OMPD_SALT1]	49.7247	56.7075	1.14043
D0ZQF4	Succinyl-CoA ligase [ADP-forming] subunit alpha OS=Salmonella typhimurium (strain 14028s / SGSC 2262) GN=sucD PE=3 SV=1 - [D0ZQF4_SALT1]	35.2307	57.141	1.62191
D0ZMZ9	6,7-dimethyl-8-ribityllumazine synthase OS=Salmonella typhimurium (strain 14028s / SGSC 2262) GN=ribH PE=3 SV=1 - [D0ZMZ9_SALT1]	13.9721	57.1924	4.09334
D0ZIM3	30S ribosomal protein S7 OS=Salmonella typhimurium (strain 14028s / SGSC 2262) GN=rpsG PE=3 SV=1 - [D0ZIM3_SALT1]	51.1177	58.7117	1.14856
D0ZS77	Fumarate reductase iron-sulfur subunit OS=Salmonella typhimurium (strain 14028s / SGSC 2262) GN=frdB PE=4 SV=1 - [D0ZS77_SALT1]	17.3401	59.2961	3.41958
D0ZRN2	Malic enzyme OS=Salmonella typhimurium (strain 14028s / SGSC 2262) GN=maeB PE=3 SV=1 - [D0ZRN2_SALT1]	28.0603	59.9738	2.13732
D0ZIA5	Phage shock protein PspA OS=Salmonella typhimurium (strain 14028s / SGSC 2262) GN=pspA PE=4 SV=1 - [D0ZIA5_SALT1]	3.76418	60.0581	15.9552
D0ZX61	Oxidoreductase OS=Salmonella typhimurium (strain 14028s / SGSC 2262) GN=yghA PE=4 SV=1 - [D0ZX61_SALT1]	15.8954	61.3236	3.85794
D0ZSK4	Aromatic amino acid aminotransferase OS=Salmonella typhimurium (strain 14028s / SGSC 2262) GN=aspC PE=3 SV=1 - [D0ZSK4_SALT1]	49.3516	61.7975	1.25219
D0ZL45	Methyl accepting chemotaxis protein II OS=Salmonella typhimurium (strain 14028s / SGSC 2262) GN=cheM PE=4 SV=1 - [D0ZL45_SALT1]	67.0825	61.8689	0.922281
D0ZNP6	Transcription termination factor Rho OS=Salmonella typhimurium (strain 14028s / SGSC 2262) GN=rho PE=3 SV=1 - [D0ZNP6_SALT1]	35.5693	61.9304	1.74112
D0ZJ20	Global DNA-binding transcriptional dual regulator H-NS OS=Salmonella typhimurium (strain 14028s / SGSC 2262) GN=hns PE=4 SV=1 - [D0ZJ20_SALT1]	85.6197	62.838	0.73392
D0ZJJ6	Glycerol-3-phosphate transporter periplasmic binding protein OS=Salmonella typhimurium (strain 14028s / SGSC 2262) GN=ugpB PE=4 SV=1 - [D0ZJJ6_SALT1]	2.56089	63.1132	24.645
D0ZUA7	Methyl-accepting chemotaxis protein I OS=Salmonella typhimurium (strain 14028s / SGSC 2262) GN=tsr PE=4 SV=1 - [D0ZUA7_SALT1]	78.6239	63.8218	0.811735
D0ZWI1	Transketolase OS=Salmonella typhimurium (strain 14028s / SGSC 2262) GN=tktA PE=4 SV=1 - [D0ZWI1_SALT1]	52.7826	64.2033	1.21637
D0ZI02	Gamma-aminobutyraldehyde dehydrogenase OS=Salmonella typhimurium (strain 14028s / SGSC 2262) GN=ydcW PE=3 SV=1 - [D0ZI02_SALT1]	1	64.5338	64.5338
D0ZR69	Uncharacterized protein OS=Salmonella typhimurium (strain 14028s / SGSC 2262) GN=ybgS PE=4 SV=1 - [D0ZR69_SALT1]	1	66.0775	66.0775
D0ZN33	Trigger factor OS=Salmonella typhimurium (strain 14028s / SGSC 2262) GN=tig PE=3 SV=1 - [D0ZN33_SALT1]	63.7966	66.161	1.03706
D0ZMY2	Putative thiol-alkyl hydroperoxide reductase OS=Salmonella typhimurium (strain 14028s / SGSC 2262) GN=STM14_0476 PE=4 SV=1 - [D0ZMY2_SALT1]	40.1331	66.4211	1.65502
D0ZV61	Putative ABC transporter ATP-binding protein OS=Salmonella typhimurium (strain 14028s / SGSC 2262) GN=yjjK PE=3 SV=1 - [D0ZV61_SALT1]	28.8092	66.7315	2.31633
D0ZQB1	Phosphoglucomutase OS=Salmonella typhimurium (strain 14028s / SGSC 2262) GN=pgm PE=3 SV=1 - [D0ZQB1_SALT1]	33.4973	68.9936	2.05968
D0ZWQ1	Murein lipoprotein OS=Salmonella typhimurium (strain 14028s / SGSC 2262) GN=lpp PE=3 SV=1 - [D0ZWQ1_SALT1]	54.997	69.2102	1.25844
D0ZMI7	6-phosphogluconate dehydrogenase, decarboxylating OS=Salmonella typhimurium (strain 14028s / SGSC 2262) GN=gnd PE=3 SV=1 - [D0ZMI7_SALT1]	27.8263	69.2134	2.48734
D0ZW92	Phosphoenolpyruvate synthase OS=Salmonella typhimurium (strain 14028s / SGSC 2262) GN=pps PE=3 SV=1 - [D0ZW92_SALT1]	32.9254	70.0771	2.12836
D0ZK25	Mannose-specific enzyme IIAB OS=Salmonella typhimurium (strain 14028s / SGSC 2262) GN=manX PE=4 SV=1 - [D0ZK25_SALT1]	68.2872	71.3238	1.04447
D0ZR32	Glucose-6-phosphate isomerase OS=Salmonella typhimurium (strain 14028s / SGSC 2262) GN=pgi PE=3 SV=1 - [D0ZR32_SALT1]	22.574	73.9011	3.27374
D0ZJ71	Glutamate dehydrogenase OS=Salmonella typhimurium (strain 14028s / SGSC 2262) GN=STM14_2170 PE=3 SV=1 - [D0ZJ71_SALT1]	43.1826	76.517	1.77194
D0ZUE7	Phosphopentomutase OS=Salmonella typhimurium (strain 14028s / SGSC 2262) GN=deoB PE=3 SV=1 - [D0ZUE7_SALT1]	11.1663	78.601	7.03912
D0ZQX4	Transcriptional regulator HU subunit alpha OS=Salmonella typhimurium (strain 14028s / SGSC 2262) GN=hupA PE=3 SV=1 - [D0ZQX4_SALT1]	63.2814	78.9589	1.24774
D0ZUD8	Periplasmic protein OS=Salmonella typhimurium (strain 14028s / SGSC 2262) GN=osmY PE=4 SV=1 - [D0ZUD8_SALT1]	37.8161	79.1035	2.0918
D0ZRF0	DNA protection during starvation protein OS=Salmonella typhimurium (strain 14028s / SGSC 2262) GN=dps PE=3 SV=1 - [D0ZRF0_SALT1]	23.2192	81.0854	3.49217
D0ZU14	Succinate-semialdehyde dehydrogenase I OS=Salmonella typhimurium (strain 14028s / SGSC 2262) GN=gabD PE=3 SV=1 - [D0ZU14_SALT1]	1	81.184	81.184
D0ZR81	2,3-bisphosphoglycerate-dependent phosphoglycerate mutase OS=Salmonella typhimurium (strain 14028s / SGSC 2262) GN=gpmA PE=3 SV=1 - [D0ZR81_SALT1]	45.5956	81.2745	1.78251
D0ZIQ6	Transaldolase OS=Salmonella typhimurium (strain 14028s / SGSC 2262) GN=talB PE=3 SV=1 - [D0ZIQ6_SALT1]	58.2141	81.3101	1.39674
D0ZI95	Probable thiol peroxidase OS=Salmonella typhimurium (strain 14028s / SGSC 2262) GN=tpx PE=3 SV=1 - [D0ZI95_SALT1]	61.6932	81.6694	1.3238
D0ZU15	4-aminobutyrate aminotransferase OS=Salmonella typhimurium (strain 14028s / SGSC 2262) GN=gabT PE=3 SV=1 - [D0ZU15_SALT1]	3.08947	84.2142	27.2585
D0ZQU2	Phosphoenolpyruvate-protein phosphotransferase OS=Salmonella typhimurium (strain 14028s / SGSC 2262) GN=ptsI PE=3 SV=1 - [D0ZQU2_SALT1]	44.8309	87.4707	1.95113
D0ZS57	Aspartate ammonia-lyase OS=Salmonella typhimurium (strain 14028s / SGSC 2262) GN=aspA PE=4 SV=1 - [D0ZS57_SALT1]	72.6095	87.715	1.20804
D0ZRN4	Transaldolase OS=Salmonella typhimurium (strain 14028s / SGSC 2262) GN=talA PE=3 SV=1 - [D0ZRN4_SALT1]	1	91.7638	91.7638
D0ZQJ2	Phosphate acetyltransferase OS=Salmonella typhimurium (strain 14028s / SGSC 2262) GN=pta PE=3 SV=1 - [D0ZQJ2_SALT1]	56.4282	93.9439	1.66484
D0ZQE9	Succinate dehydrogenase flavoprotein subunit OS=Salmonella typhimurium (strain 14028s / SGSC 2262) GN=sdhA PE=4 SV=1 - [D0ZQE9_SALT1]	42.2025	94.244	2.23314
D0ZQV3	50S ribosomal protein L7/L12 OS=Salmonella typhimurium (strain 14028s / SGSC 2262) GN=rplL PE=3 SV=1 - [D0ZQV3_SALT1]	66.2874	96.579	1.45697
D0ZJZ0	Pyruvate dehydrogenase E1 component OS=Salmonella typhimurium (strain 14028s / SGSC 2262) GN=aceE PE=3 SV=1 - [D0ZJZ0_SALT1]	44.7133	97.2997	2.17608
D0ZIJ0	DNA-directed RNA polymerase subunit alpha OS=Salmonella typhimurium (strain 14028s / SGSC 2262) GN=rpoA PE=3 SV=1 - [D0ZIJ0_SALT1]	90.7819	103.449	1.13954
D0ZRN5	Transketolase OS=Salmonella typhimurium (strain 14028s / SGSC 2262) GN=tktB PE=4 SV=1 - [D0ZRN5_SALT1]	1	103.774	103.774
D0ZQF3	Succinyl-CoA ligase [ADP-forming] subunit beta OS=Salmonella typhimurium (strain 14028s / SGSC 2262) GN=sucC PE=3 SV=1 - [D0ZQF3_SALT1]	94.1968	105.719	1.12232
D0ZWQ2	Pyruvate kinase OS=Salmonella typhimurium (strain 14028s / SGSC 2262) GN=pykF PE=3 SV=1 - [D0ZWQ2_SALT1]	46.0691	106.877	2.31992
D0ZWX7	Glutathionine S-transferase OS=Salmonella typhimurium (strain 14028s / SGSC 2262) GN=gst PE=3 SV=1 - [D0ZWX7_SALT1]	50.9608	109.145	2.14174
D0ZWH2	Fructose-bisphosphate aldolase OS=Salmonella typhimurium (strain 14028s / SGSC 2262) GN=fba PE=4 SV=1 - [D0ZWH2_SALT1]	81.4358	110.168	1.35282
D0ZQF1	Alpha-ketoglutarate decarboxylase OS=Salmonella typhimurium (strain 14028s / SGSC 2262) GN=kgd PE=4 SV=1 - [D0ZQF1_SALT1]	56.4836	117.854	2.08652
D0ZQV5	DNA-directed RNA polymerase OS=Salmonella typhimurium (strain 14028s / SGSC 2262) GN=rpoC PE=3 SV=1 - [D0ZQV5_SALT1]	60.1138	117.888	1.96109
D0ZTR4	Protein disaggregation chaperone OS=Salmonella typhimurium (strain 14028s / SGSC 2262) GN=clpB PE=3 SV=1 - [D0ZTR4_SALT1]	29.0569	119.945	4.12793
D0ZPQ8	Uncharacterized protein OS=Salmonella typhimurium (strain 14028s / SGSC 2262) GN=elaB PE=4 SV=1 - [D0ZPQ8_SALT1]	32.6412	121.475	3.72153
D0ZSH5	Pyruvate formate lyase I OS=Salmonella typhimurium (strain 14028s / SGSC 2262) GN=pflB PE=3 SV=1 - [D0ZSH5_SALT1]	93.2721	122.363	1.31189
D0ZPA7	Alkyl hydroperoxide reductase subunit C OS=Salmonella typhimurium (strain 14028s / SGSC 2262) GN=ahpC PE=4 SV=1 - [D0ZPA7_SALT1]	87.5168	124.402	1.42146
D0ZJZ2	Dihydrolipoyl dehydrogenase OS=Salmonella typhimurium (strain 14028s / SGSC 2262) GN=lpdA PE=3 SV=1 - [D0ZJZ2_SALT1]	88.6462	124.949	1.40952
D0ZNF4	Fructose-bisphosphate aldolase OS=Salmonella typhimurium (strain 14028s / SGSC 2262) GN=fbaB PE=4 SV=1 - [D0ZNF4_SALT1]	45.1966	125.478	2.77628
D0ZV97	Isocitrate dehydrogenase [NADP] OS=Salmonella typhimurium (strain 14028s / SGSC 2262) GN=icdA PE=3 SV=1 - [D0ZV97_SALT1]	83.2879	126.528	1.51916
D0ZPY9	Glycerol kinase OS=Salmonella typhimurium (strain 14028s / SGSC 2262) GN=glpK PE=3 SV=1 - [D0ZPY9_SALT1]	122.253	127.691	1.04448
D0ZQE5	Citrate synthase OS=Salmonella typhimurium (strain 14028s / SGSC 2262) GN=gltA PE=3 SV=1 - [D0ZQE5_SALT1]	87.6759	131.443	1.49919
D0ZIX6	Aconitate hydratase OS=Salmonella typhimurium (strain 14028s / SGSC 2262) GN=acnA PE=4 SV=1 - [D0ZIX6_SALT1]	1	132.566	132.566
D0ZVP5	Enolase OS=Salmonella typhimurium (strain 14028s / SGSC 2262) GN=eno PE=3 SV=1 - [D0ZVP5_SALT1]	119.596	135.24	1.13081
D0ZT13	Adenylosuccinate synthetase OS=Salmonella typhimurium (strain 14028s / SGSC 2262) GN=purA PE=3 SV=1 - [D0ZT13_SALT1]	110.923	135.667	1.22307
D0ZMT7	ATP synthase subunit alpha OS=Salmonella typhimurium (strain 14028s / SGSC 2262) GN=atpA PE=3 SV=1 - [D0ZMT7_SALT1]	115.514	138.416	1.19826
D0ZXP4	Alcohol dehydrogenase OS=Salmonella typhimurium (strain 14028s / SGSC 2262) GN=adhP PE=3 SV=1 - [D0ZXP4_SALT1]	56.6345	141.387	2.49647
D0ZJZ6	Aconitate hydratase 2 OS=Salmonella typhimurium (strain 14028s / SGSC 2262) GN=acnB PE=3 SV=1 - [D0ZJZ6_SALT1]	78.5532	149.162	1.89887
D0ZMT5	ATP synthase subunit beta OS=Salmonella typhimurium (strain 14028s / SGSC 2262) GN=atpD PE=3 SV=1 - [D0ZMT5_SALT1]	119.405	150.078	1.25688
D0ZTJ5	Outer membrane protein A OS=Salmonella typhimurium (strain 14028s / SGSC 2262) GN=ompA PE=1 SV=1 - [D0ZTJ5_SALT1]	147.651	157.989	1.07002
D0ZJD0	Phosphoenolpyruvate carboxykinase [ATP] OS=Salmonella typhimurium (strain 14028s / SGSC 2262) GN=pckA PE=3 SV=1 - [D0ZJD0_SALT1]	113.916	158.147	1.38827
D0ZWH3	Phosphoglycerate kinase OS=Salmonella typhimurium (strain 14028s / SGSC 2262) GN=pgk PE=3 SV=1 - [D0ZWH3_SALT1]	106.037	160.02	1.50909
D0ZIR2	Chaperone protein DnaK OS=Salmonella typhimurium (strain 14028s / SGSC 2262) GN=dnaK PE=3 SV=1 - [D0ZIR2_SALT1]	72.6274	162.929	2.24336
D0ZJ14	Oligopeptide transport protein OS=Salmonella typhimurium (strain 14028s / SGSC 2262) GN=oppA PE=4 SV=1 - [D0ZJ14_SALT1]	50.0604	163.308	3.26223
D0ZQV4	DNA-directed RNA polymerase subunit beta OS=Salmonella typhimurium (strain 14028s / SGSC 2262) GN=rpoB PE=3 SV=1 - [D0ZQV4_SALT1]	94.5359	169.737	1.79548
D0ZL85	Flagellin OS=Salmonella typhimurium (strain 14028s / SGSC 2262) GN=fliC PE=4 SV=1 - [D0ZL85_SALT1]	243.466	171.309	0.703623
D0ZRZ7	Acetyl-coenzyme A synthetase OS=Salmonella typhimurium (strain 14028s / SGSC 2262) GN=acs PE=3 SV=1 - [D0ZRZ7_SALT1]	54.2526	174.165	3.21027
D0ZIC9	Malate dehydrogenase OS=Salmonella typhimurium (strain 14028s / SGSC 2262) GN=mdh PE=3 SV=1 - [D0ZIC9_SALT1]	125.473	181.76	1.44859
D0ZSI6	30S ribosomal protein S1 OS=Salmonella typhimurium (strain 14028s / SGSC 2262) GN=rpsA PE=3 SV=1 - [D0ZSI6_SALT1]	114.107	191.333	1.67678
D0ZU91	Putative NAD-dependent aldehyde dehydrogenase OS=Salmonella typhimurium (strain 14028s / SGSC 2262) GN=STM14_5430 PE=3 SV=1 - [D0ZU91_SALT1]	37.7433	193.119	5.11665
D0ZJ17	Bifunctional acetaldehyde-CoA/alcohol dehydrogenase OS=Salmonella typhimurium (strain 14028s / SGSC 2262) GN=adhE PE=4 SV=1 - [D0ZJ17_SALT1]	137.923	219.132	1.58879
D0ZW18	Glyceraldehyde-3-phosphate dehydrogenase OS=Salmonella typhimurium (strain 14028s / SGSC 2262) GN=gapA PE=3 SV=1 - [D0ZW18_SALT1]	169.12	246.494	1.45751
D0ZKQ9	Aldehyde dehydrogenase B OS=Salmonella typhimurium (strain 14028s / SGSC 2262) GN=aldB PE=3 SV=1 - [D0ZKQ9_SALT1]	25.8009	279.84	10.8461
D0ZIM2	Elongation factor G OS=Salmonella typhimurium (strain 14028s / SGSC 2262) GN=fusA PE=3 SV=1 - [D0ZIM2_SALT1]	217.515	325.426	1.49611
D0ZS62	60 kDa chaperonin OS=Salmonella typhimurium (strain 14028s / SGSC 2262) GN=groL PE=3 SV=1 - [D0ZS62_SALT1]	246.716	363.156	1.47196
D0ZIM1	Elongation factor Tu OS=Salmonella typhimurium (strain 14028s / SGSC 2262) GN=tuf_1 PE=3 SV=1 - [D0ZIM1_SALT1]	354.057	482.127	1.36172

## Sheet: ΔrpoS
Accesion Number	Description	rpoS 1	rpoS 7	Fold change d1-d7
D0ZVI4	Putative molecular chaperone OS=Salmonella typhimurium (strain 14028s / SGSC 2262) GN=STM14_1509 PE=3 SV=1 - [D0ZVI4_SALT1]	1	79.2749	79.2749
D0ZIX6	Aconitate hydratase OS=Salmonella typhimurium (strain 14028s / SGSC 2262) GN=acnA PE=4 SV=1 - [D0ZIX6_SALT1]	1	49.1179	49.1179
D0ZQJ7	Putative cytoplasmic protein OS=Salmonella typhimurium (strain 14028s / SGSC 2262) GN=STM14_2888 PE=4 SV=1 - [D0ZQJ7_SALT1]	1	47.5511	47.5511
D0ZW35	Succinylornithine transaminase OS=Salmonella typhimurium (strain 14028s / SGSC 2262) GN=argD_1 PE=3 SV=1 - [D0ZW35_SALT1]	1	31.0095	31.0095
D0ZTQ0	Glucose-1-phosphatase/inositol phosphatase OS=Salmonella typhimurium (strain 14028s / SGSC 2262) GN=agp PE=4 SV=1 - [D0ZTQ0_SALT1]	1	28.8417	28.8417
D0ZPP6	Bifunctional polymyxin resistance protein ArnA OS=Salmonella typhimurium (strain 14028s / SGSC 2262) GN=yfbG PE=3 SV=1 - [D0ZPP6_SALT1]	1	28.1163	28.1163
D0ZPW5	CDP-diacylglycerol pyrophosphatase OS=Salmonella typhimurium (strain 14028s / SGSC 2262) GN=ushB PE=3 SV=1 - [D0ZPW5_SALT1]	1	27.1052	27.1052
D0ZU15	4-aminobutyrate aminotransferase OS=Salmonella typhimurium (strain 14028s / SGSC 2262) GN=gabT PE=3 SV=1 - [D0ZU15_SALT1]	2.99939	73.3069	24.4406
D0ZJ11	Oligopeptide transporter ATP-binding component OS=Salmonella typhimurium (strain 14028s / SGSC 2262) GN=oppD PE=3 SV=1 - [D0ZJ11_SALT1]	1	23.1321	23.1321
D0ZQC6	Putative hydrolase-oxidase OS=Salmonella typhimurium (strain 14028s / SGSC 2262) GN=ybgI PE=3 SV=1 - [D0ZQC6_SALT1]	1	22.8468	22.8468
D0ZWL6	Uncharacterized protein OS=Salmonella typhimurium (strain 14028s / SGSC 2262) GN=yggL PE=4 SV=1 - [D0ZWL6_SALT1]	1	22.6579	22.6579
D0ZJ10	Oligopeptide transport protein OS=Salmonella typhimurium (strain 14028s / SGSC 2262) GN=oppF PE=3 SV=1 - [D0ZJ10_SALT1]	1	22.1254	22.1254
D0ZMC4	Cobalt-precorrin-2 C(20)-methyltransferase OS=Salmonella typhimurium (strain 14028s / SGSC 2262) GN=cbiL PE=3 SV=1 - [D0ZMC4_SALT1]	1	21.9723	21.9723
D0ZI59	D-lactate dehydrogenase OS=Salmonella typhimurium (strain 14028s / SGSC 2262) GN=ldhA PE=3 SV=1 - [D0ZI59_SALT1]	1	21.9292	21.9292
D0ZMG3	DNA gyrase inhibitor OS=Salmonella typhimurium (strain 14028s / SGSC 2262) GN=sbmC PE=3 SV=1 - [D0ZMG3_SALT1]	1	21.7257	21.7257
D0ZWQ5	Putative cytoplasmic protein OS=Salmonella typhimurium (strain 14028s / SGSC 2262) GN=orf245 PE=4 SV=1 - [D0ZWQ5_SALT1]	1	20.4547	20.4547
D0ZU14	Succinate-semialdehyde dehydrogenase I OS=Salmonella typhimurium (strain 14028s / SGSC 2262) GN=gabD PE=3 SV=1 - [D0ZU14_SALT1]	1	19.8555	19.8555
D0ZQL0	Lysine/arginine/ornithine transport protein OS=Salmonella typhimurium (strain 14028s / SGSC 2262) GN=argT PE=3 SV=1 - [D0ZQL0_SALT1]	1	18.4634	18.4634
D0ZQY8	Malate synthase OS=Salmonella typhimurium (strain 14028s / SGSC 2262) GN=aceB PE=3 SV=1 - [D0ZQY8_SALT1]	5.41338	95.8191	17.7004
D0ZQJ6	Ascorbate-specific PTS system enzyme IIC OS=Salmonella typhimurium (strain 14028s / SGSC 2262) GN=ulaA_2 PE=4 SV=1 - [D0ZQJ6_SALT1]	1	17.671	17.671
D0ZQJ8	Putative phosphotransferase system enzyme II A component OS=Salmonella typhimurium (strain 14028s / SGSC 2262) GN=STM14_2889 PE=4 SV=1 - [D0ZQJ8_SALT1]	1	16.8222	16.8222
D0ZY25	Isoprenoid biosynthesis protein OS=Salmonella typhimurium (strain 14028s / SGSC 2262) GN=yhbL PE=4 SV=1 - [D0ZY25_SALT1]	1.58174	26.4728	16.7365
D0ZW63	Phosphofructokinase OS=Salmonella typhimurium (strain 14028s / SGSC 2262) GN=pfkB PE=3 SV=1 - [D0ZW63_SALT1]	1	16.1247	16.1247
D0ZTN1	4-hydroxyphenylacetate catabolism OS=Salmonella typhimurium (strain 14028s / SGSC 2262) GN=hpaE PE=3 SV=1 - [D0ZTN1_SALT1]	1	15.5576	15.5576
D0ZK12	Long-chain-fatty-acid--CoA ligase OS=Salmonella typhimurium (strain 14028s / SGSC 2262) GN=fadD PE=4 SV=1 - [D0ZK12_SALT1]	1	15.2899	15.2899
D0ZK41	Putative transcriptional repressor OS=Salmonella typhimurium (strain 14028s / SGSC 2262) GN=kdgR PE=4 SV=1 - [D0ZK41_SALT1]	1	15.2433	15.2433
D0ZX79	Putative periplasmic dicarboxylate-binding protein OS=Salmonella typhimurium (strain 14028s / SGSC 2262) GN=STM14_3841 PE=4 SV=1 - [D0ZX79_SALT1]	1	15.1177	15.1177
D0ZQJ4	Putative transketolase OS=Salmonella typhimurium (strain 14028s / SGSC 2262) GN=STM14_2885 PE=4 SV=1 - [D0ZQJ4_SALT1]	6.05967	91.2175	15.0532
D0ZQJ5	Putative transketolase OS=Salmonella typhimurium (strain 14028s / SGSC 2262) GN=STM14_2886 PE=4 SV=1 - [D0ZQJ5_SALT1]	6.4908	94.2631	14.5226
D0ZPV9	DNA-binding transcriptional regulator CpxR OS=Salmonella typhimurium (strain 14028s / SGSC 2262) GN=cpxR PE=4 SV=1 - [D0ZPV9_SALT1]	1.86121	26.2219	14.0886
D0ZNU9	Putative dienelactone hydrolase OS=Salmonella typhimurium (strain 14028s / SGSC 2262) GN=dlhH PE=4 SV=1 - [D0ZNU9_SALT1]	1	13.9531	13.9531
D0ZT93	Peptidase PmbA OS=Salmonella typhimurium (strain 14028s / SGSC 2262) GN=pmbA PE=4 SV=1 - [D0ZT93_SALT1]	1	13.5958	13.5958
D0ZUK0	Protein YceI OS=Salmonella typhimurium (strain 14028s / SGSC 2262) GN=yceI PE=3 SV=1 - [D0ZUK0_SALT1]	1	13.5742	13.5742
D0ZW61	Putative cytoplasmic protein OS=Salmonella typhimurium (strain 14028s / SGSC 2262) GN=STM14_1608 PE=4 SV=1 - [D0ZW61_SALT1]	1	13.4488	13.4488
D0ZJ80	D-amino acid dehydrogenase small subunit OS=Salmonella typhimurium (strain 14028s / SGSC 2262) GN=dadA PE=3 SV=1 - [D0ZJ80_SALT1]	1	13.3091	13.3091
D0ZMG0	UPF0265 protein YeeX OS=Salmonella typhimurium (strain 14028s / SGSC 2262) GN=yeeX PE=3 SV=1 - [D0ZMG0_SALT1]	1	13.0548	13.0548
D0ZNY0	DNA polymerase I OS=Salmonella typhimurium (strain 14028s / SGSC 2262) GN=polA PE=3 SV=1 - [D0ZNY0_SALT1]	1	12.6339	12.6339
D0ZLX6	Acyl-CoA dehydrogenase OS=Salmonella typhimurium (strain 14028s / SGSC 2262) GN=fadE PE=4 SV=1 - [D0ZLX6_SALT1]	1	12.4991	12.4991
D0ZTI0	Aminopeptidase N OS=Salmonella typhimurium (strain 14028s / SGSC 2262) GN=pepN PE=4 SV=1 - [D0ZTI0_SALT1]	1	12.068	12.068
D0ZQ31	Acetylornithine deacetylase OS=Salmonella typhimurium (strain 14028s / SGSC 2262) GN=argE PE=3 SV=1 - [D0ZQ31_SALT1]	1	11.7794	11.7794
D0ZJ79	Alanine racemase OS=Salmonella typhimurium (strain 14028s / SGSC 2262) GN=dadX PE=3 SV=1 - [D0ZJ79_SALT1]	1	11.202	11.202
D0ZMM5	Small heat shock protein IbpB OS=Salmonella typhimurium (strain 14028s / SGSC 2262) GN=ibpB PE=3 SV=1 - [D0ZMM5_SALT1]	1	10.8913	10.8913
D0ZIY6	Short chain dehydrogenase OS=Salmonella typhimurium (strain 14028s / SGSC 2262) GN=yciK PE=4 SV=1 - [D0ZIY6_SALT1]	1	10.8212	10.8212
D0ZPR7	NADH dehydrogenase subunit L OS=Salmonella typhimurium (strain 14028s / SGSC 2262) GN=nuoL PE=3 SV=1 - [D0ZPR7_SALT1]	1	10.3461	10.3461
D0ZIQ7	Molybdenum cofactor biosynthesis protein OS=Salmonella typhimurium (strain 14028s / SGSC 2262) GN=mogA PE=4 SV=1 - [D0ZIQ7_SALT1]	1	10.108	10.108
D0ZNW5	Fatty acid oxidation complex subunit alpha OS=Salmonella typhimurium (strain 14028s / SGSC 2262) GN=fadB PE=3 SV=1 - [D0ZNW5_SALT1]	10.0929	100.68	9.97536
D0ZWF9	Proline aminopeptidase P II OS=Salmonella typhimurium (strain 14028s / SGSC 2262) GN=pepP PE=4 SV=1 - [D0ZWF9_SALT1]	1	9.85892	9.85892
D0ZWZ0	Putative oxidoreductase OS=Salmonella typhimurium (strain 14028s / SGSC 2262) GN=ydgJ PE=4 SV=1 - [D0ZWZ0_SALT1]	1	9.77161	9.77161
D0ZPZ4	Regulator of ribonuclease activity A OS=Salmonella typhimurium (strain 14028s / SGSC 2262) GN=menG PE=3 SV=1 - [D0ZPZ4_SALT1]	1	9.55833	9.55833
D0ZTG6	Superoxide dismutase [Cu-Zn] OS=Salmonella typhimurium (strain 14028s / SGSC 2262) GN=sodC_1 PE=3 SV=1 - [D0ZTG6_SALT1]	1	9.3402	9.3402
D0ZSK0	Chromosome partition protein MukB OS=Salmonella typhimurium (strain 14028s / SGSC 2262) GN=mukB PE=3 SV=1 - [D0ZSK0_SALT1]	1	9.23894	9.23894
D0ZTN0	4-hydroxyphenylacetate catabolism OS=Salmonella typhimurium (strain 14028s / SGSC 2262) GN=hpaG PE=4 SV=1 - [D0ZTN0_SALT1]	1	9.21132	9.21132
D0ZPA8	Alkyl hydroperoxide reductase F52a subunit OS=Salmonella typhimurium (strain 14028s / SGSC 2262) GN=ahpF PE=3 SV=1 - [D0ZPA8_SALT1]	1	9.16687	9.16687
D0ZKV6	Glutamate-1-semialdehyde 2,1-aminomutase OS=Salmonella typhimurium (strain 14028s / SGSC 2262) GN=hemL PE=3 SV=1 - [D0ZKV6_SALT1]	1	9.10856	9.10856
D0ZQF0	Succinate dehydrogenase iron-sulfur subunit OS=Salmonella typhimurium (strain 14028s / SGSC 2262) GN=sdhB PE=4 SV=1 - [D0ZQF0_SALT1]	4.26673	38.5623	9.03789
D0ZMK3	dTDP-glucose 4,6-dehydratase OS=Salmonella typhimurium (strain 14028s / SGSC 2262) GN=rfbB PE=3 SV=1 - [D0ZMK3_SALT1]	1	9.0234	9.0234
D0ZMB6	Nicotinate-nucleotide--dimethylbenzimidazole phosphoribosyltransferase OS=Salmonella typhimurium (strain 14028s / SGSC 2262) GN=cobT PE=3 SV=1 - [D0ZMB6_SALT1]	1	8.55474	8.55474
D0ZT52	Bifunctional 2',3'-cyclic nucleotide 2'-phosphodiesterase/3'-nucleotidase periplasmic protein OS=Salmonella typhimurium (strain 14028s / SGSC 2262) GN=cpdB PE=3 SV=1 - [D0ZT52_SALT1]	3.08728	26.0303	8.43149
D0ZQ17	Fructose-6-phosphate aldolase OS=Salmonella typhimurium (strain 14028s / SGSC 2262) GN=talC PE=3 SV=1 - [D0ZQ17_SALT1]	1	8.42813	8.42813
D0ZWG3	D-3-phosphoglycerate dehydrogenase OS=Salmonella typhimurium (strain 14028s / SGSC 2262) GN=serA PE=3 SV=1 - [D0ZWG3_SALT1]	1.32606	11.167	8.42116
D0ZRB5	Molybdopterin biosynthetic protein B OS=Salmonella typhimurium (strain 14028s / SGSC 2262) GN=moaB PE=4 SV=1 - [D0ZRB5_SALT1]	1	8.41445	8.41445
D0ZWE7	UPF0267 protein YqfB OS=Salmonella typhimurium (strain 14028s / SGSC 2262) GN=yqfB PE=3 SV=1 - [D0ZWE7_SALT1]	1	8.11373	8.11373
D0ZI50	Putative SAM-dependent methyltransferase OS=Salmonella typhimurium (strain 14028s / SGSC 2262) GN=STM14_1982 PE=4 SV=1 - [D0ZI50_SALT1]	1	8.09594	8.09594
D0ZQ16	Glycerol dehydrogenase OS=Salmonella typhimurium (strain 14028s / SGSC 2262) GN=gldA_2 PE=3 SV=1 - [D0ZQ16_SALT1]	5.07086	40.3533	7.95789
D0ZVR5	Putative nucleotide binding protein OS=Salmonella typhimurium (strain 14028s / SGSC 2262) GN=ygdH PE=4 SV=1 - [D0ZVR5_SALT1]	1	7.94525	7.94525
D0ZNI4	D-lactate dehydrogenase OS=Salmonella typhimurium (strain 14028s / SGSC 2262) GN=dld PE=4 SV=1 - [D0ZNI4_SALT1]	1	7.88933	7.88933
D0ZY02	Octaprenyl diphosphate synthase OS=Salmonella typhimurium (strain 14028s / SGSC 2262) GN=ispB PE=3 SV=1 - [D0ZY02_SALT1]	1	7.58662	7.58662
D0ZQM7	Erythronate-4-phosphate dehydrogenase OS=Salmonella typhimurium (strain 14028s / SGSC 2262) GN=pdxB PE=3 SV=1 - [D0ZQM7_SALT1]	1	7.5556	7.5556
D0ZXD1	Aerotaxis sensor receptor OS=Salmonella typhimurium (strain 14028s / SGSC 2262) GN=aer PE=4 SV=1 - [D0ZXD1_SALT1]	1	7.4924	7.4924
D0ZR64	Class B acid phosphatase OS=Salmonella typhimurium (strain 14028s / SGSC 2262) GN=aphA PE=3 SV=1 - [D0ZR64_SALT1]	1	7.24581	7.24581
D0ZKQ9	Aldehyde dehydrogenase B OS=Salmonella typhimurium (strain 14028s / SGSC 2262) GN=aldB PE=3 SV=1 - [D0ZKQ9_SALT1]	7.45634	53.5538	7.18232
D0ZVR0	Flavodoxin OS=Salmonella typhimurium (strain 14028s / SGSC 2262) GN=STM14_3572 PE=4 SV=1 - [D0ZVR0_SALT1]	1	7.08977	7.08977
D0ZS89	Putative glutathione S-transferase OS=Salmonella typhimurium (strain 14028s / SGSC 2262) GN=yliJ PE=4 SV=1 - [D0ZS89_SALT1]	4.19581	29.4743	7.02469
D0ZHU3	Plasmid partition protein B OS=Salmonella typhimurium (strain 14028s / SGSC 2262) GN=parB PE=4 SV=1 - [D0ZHU3_SALT1]	1	6.89949	6.89949
D0ZPK2	Ecotin OS=Salmonella typhimurium (strain 14028s / SGSC 2262) GN=eco PE=3 SV=1 - [D0ZPK2_SALT1]	1	6.84337	6.84337
D0ZMN8	Putative cytochrome c peroxidase OS=Salmonella typhimurium (strain 14028s / SGSC 2262) GN=STM14_4612 PE=4 SV=1 - [D0ZMN8_SALT1]	2.20673	14.9902	6.79292
D0ZNJ7	Putative 1,2-dioxygenase OS=Salmonella typhimurium (strain 14028s / SGSC 2262) GN=STM14_2685 PE=4 SV=1 - [D0ZNJ7_SALT1]	1	6.71298	6.71298
D0ZIQ4	UPF0246 protein YaaA OS=Salmonella typhimurium (strain 14028s / SGSC 2262) GN=yaaA PE=3 SV=1 - [D0ZIQ4_SALT1]	1	6.66696	6.66696
D0ZQY9	Isocitrate lyase OS=Salmonella typhimurium (strain 14028s / SGSC 2262) GN=aceA PE=4 SV=1 - [D0ZQY9_SALT1]	28.1265	187.25	6.65744
D0ZR96	6-phosphogluconolactonase OS=Salmonella typhimurium (strain 14028s / SGSC 2262) GN=ybhE PE=3 SV=1 - [D0ZR96_SALT1]	1	6.56474	6.56474
D0ZQ72	Pyrimidine-specific ribonucleoside hydrolase RihA OS=Salmonella typhimurium (strain 14028s / SGSC 2262) GN=rihA PE=3 SV=1 - [D0ZQ72_SALT1]	1	6.40451	6.40451
D0ZMA2	Protein MtfA OS=Salmonella typhimurium (strain 14028s / SGSC 2262) GN=yeeI PE=3 SV=1 - [D0ZMA2_SALT1]	2.31845	14.7384	6.357
D0ZNW2	FMN reductase OS=Salmonella typhimurium (strain 14028s / SGSC 2262) GN=fre PE=4 SV=1 - [D0ZNW2_SALT1]	1	6.33426	6.33426
D0ZJS0	LPS-assembly protein LptD OS=Salmonella typhimurium (strain 14028s / SGSC 2262) GN=imp PE=3 SV=1 - [D0ZJS0_SALT1]	1	6.31106	6.31106
D0ZMK1	Glucose-1-phosphate thymidylyltransferase OS=Salmonella typhimurium (strain 14028s / SGSC 2262) GN=rfbA PE=3 SV=1 - [D0ZMK1_SALT1]	1	6.26761	6.26761
D0ZQH6	NADH-quinone oxidoreductase subunit C/D OS=Salmonella typhimurium (strain 14028s / SGSC 2262) GN=nuoC PE=3 SV=1 - [D0ZQH6_SALT1]	4.45584	27.8	6.23899
D0ZTU1	Outer membrane protein assembly factor BamE OS=Salmonella typhimurium (strain 14028s / SGSC 2262) GN=smpA PE=3 SV=1 - [D0ZTU1_SALT1]	1	6.22899	6.22899
D0ZNW4	3-ketoacyl-CoA thiolase OS=Salmonella typhimurium (strain 14028s / SGSC 2262) GN=fadA PE=3 SV=1 - [D0ZNW4_SALT1]	7.15715	43.78	6.11697
D0ZP32	Cysteine--tRNA ligase OS=Salmonella typhimurium (strain 14028s / SGSC 2262) GN=cysS PE=3 SV=1 - [D0ZP32_SALT1]	1	6.05586	6.05586
D0ZT59	Peptide methionine sulfoxide reductase MsrA OS=Salmonella typhimurium (strain 14028s / SGSC 2262) GN=msrA PE=3 SV=1 - [D0ZT59_SALT1]	1	6.05279	6.05279
D0ZU27	Ornithine carbamoyltransferase OS=Salmonella typhimurium (strain 14028s / SGSC 2262) GN=argI PE=3 SV=1 - [D0ZU27_SALT1]	1	6.0188	6.0188
D0ZTK2	Methylglyoxal synthase OS=Salmonella typhimurium (strain 14028s / SGSC 2262) GN=mgsA PE=3 SV=1 - [D0ZTK2_SALT1]	6.63931	38.9073	5.86014
D0ZRU4	4-hydroxy-3-methylbut-2-en-1-yl diphosphate synthase OS=Salmonella typhimurium (strain 14028s / SGSC 2262) GN=ispG PE=3 SV=1 - [D0ZRU4_SALT1]	1	5.78613	5.78613
D0ZKR4	Mannitol-specific enzyme IIABC component OS=Salmonella typhimurium (strain 14028s / SGSC 2262) GN=mtlA PE=4 SV=1 - [D0ZKR4_SALT1]	6.73326	37.3188	5.54246
D0ZVS6	L-fucose isomerase OS=Salmonella typhimurium (strain 14028s / SGSC 2262) GN=fucI PE=3 SV=1 - [D0ZVS6_SALT1]	1	5.53971	5.53971
D0ZTQ5	Putative acetyl-CoA synthetase OS=Salmonella typhimurium (strain 14028s / SGSC 2262) GN=yfiQ PE=4 SV=1 - [D0ZTQ5_SALT1]	1.5566	8.58737	5.51676
D0ZW37	N-succinylglutamate 5-semialdehyde dehydrogenase OS=Salmonella typhimurium (strain 14028s / SGSC 2262) GN=astD PE=3 SV=1 - [D0ZW37_SALT1]	1	5.47573	5.47573
D0ZKE5	Universal stress protein OS=Salmonella typhimurium (strain 14028s / SGSC 2262) GN=uspA PE=3 SV=1 - [D0ZKE5_SALT1]	38.1279	208.222	5.46115
D0ZKR1	Selenocysteinyl-tRNA-specific translation factor OS=Salmonella typhimurium (strain 14028s / SGSC 2262) GN=selB PE=4 SV=1 - [D0ZKR1_SALT1]	1	5.33369	5.33369
D0ZLX7	Phosphoheptose isomerase OS=Salmonella typhimurium (strain 14028s / SGSC 2262) GN=gmhA PE=3 SV=1 - [D0ZLX7_SALT1]	6.20751	32.2809	5.2003
D0ZUU5	S-ribosylhomocysteine lyase OS=Salmonella typhimurium (strain 14028s / SGSC 2262) GN=luxS PE=3 SV=1 - [D0ZUU5_SALT1]	1	5.13336	5.13336
D0ZQK1	Putative NTP pyrophosphohydrolase OS=Salmonella typhimurium (strain 14028s / SGSC 2262) GN=STM14_2892 PE=4 SV=1 - [D0ZQK1_SALT1]	1	4.97774	4.97774
D0ZW43	NH(3)-dependent NAD(+) synthetase OS=Salmonella typhimurium (strain 14028s / SGSC 2262) GN=nadE PE=3 SV=1 - [D0ZW43_SALT1]	1	4.97066	4.97066
D0ZV21	Cell invasion protein SipC OS=Salmonella typhimurium (strain 14028s / SGSC 2262) GN=sipC PE=3 SV=1 - [SIPC_SALT1]	6.906	34.3158	4.96898
D0ZMV6	Ribokinase OS=Salmonella typhimurium (strain 14028s / SGSC 2262) GN=rbsK PE=4 SV=1 - [D0ZMV6_SALT1]	1	4.93111	4.93111
D0ZQ36	Soluble pyridine nucleotide transhydrogenase OS=Salmonella typhimurium (strain 14028s / SGSC 2262) GN=sthA PE=3 SV=1 - [D0ZQ36_SALT1]	8.61058	42.135	4.8934
D0ZXH9	3-hydroxy acid dehydrogenase OS=Salmonella typhimurium (strain 14028s / SGSC 2262) GN=ydfG PE=3 SV=1 - [D0ZXH9_SALT1]	2.75692	13.4099	4.8641
D0ZUD8	Periplasmic protein OS=Salmonella typhimurium (strain 14028s / SGSC 2262) GN=osmY PE=4 SV=1 - [D0ZUD8_SALT1]	1	4.77895	4.77895
D0ZNN3	Fructose-specific PTS system IIBC component OS=Salmonella typhimurium (strain 14028s / SGSC 2262) GN=fruA PE=4 SV=1 - [D0ZNN3_SALT1]	1	4.59395	4.59395
D0ZP74	Dihydropteridine reductase OS=Salmonella typhimurium (strain 14028s / SGSC 2262) GN=nfnB PE=4 SV=1 - [D0ZP74_SALT1]	2.56397	11.7449	4.58073
D0ZKZ3	Rho-binding antiterminator OS=Salmonella typhimurium (strain 14028s / SGSC 2262) GN=rof PE=4 SV=1 - [D0ZKZ3_SALT1]	1	4.57972	4.57972
D0ZLL5	Deoxyuridine 5'-triphosphate nucleotidohydrolase OS=Salmonella typhimurium (strain 14028s / SGSC 2262) GN=dut PE=3 SV=1 - [D0ZLL5_SALT1]	1	4.56389	4.56389
D0ZJM1	Uncharacterized protein OS=Salmonella typhimurium (strain 14028s / SGSC 2262) GN=STM14_4308 PE=4 SV=1 - [D0ZJM1_SALT1]	1.97119	8.94146	4.53607
D0ZW41	Periplasmic protein OS=Salmonella typhimurium (strain 14028s / SGSC 2262) GN=spy PE=4 SV=1 - [D0ZW41_SALT1]	1	4.52521	4.52521
D0ZPP5	Undecaprenyl-phosphate 4-deoxy-4-formamido-L-arabinose transferase OS=Salmonella typhimurium (strain 14028s / SGSC 2262) GN=pmrF PE=3 SV=1 - [D0ZPP5_SALT1]	1	4.33843	4.33843
D0ZIA5	Phage shock protein PspA OS=Salmonella typhimurium (strain 14028s / SGSC 2262) GN=pspA PE=4 SV=1 - [D0ZIA5_SALT1]	9.8476	42.5802	4.32392
D0ZMC7	Precorrin-3B C17-methyltransferase OS=Salmonella typhimurium (strain 14028s / SGSC 2262) GN=cbiH PE=4 SV=1 - [D0ZMC7_SALT1]	1.99599	8.60086	4.30907
D0ZW30	Glutamate dehydrogenase OS=Salmonella typhimurium (strain 14028s / SGSC 2262) GN=gdhA PE=3 SV=1 - [D0ZW30_SALT1]	1.87906	7.95634	4.23422
D0ZK02	Putative transcriptional regulator OS=Salmonella typhimurium (strain 14028s / SGSC 2262) GN=STM14_0196 PE=4 SV=1 - [D0ZK02_SALT1]	1	4.07697	4.07697
D0ZKZ9	Outer membrane lipoprotein OS=Salmonella typhimurium (strain 14028s / SGSC 2262) GN=rcsF PE=4 SV=1 - [D0ZKZ9_SALT1]	1	4.06459	4.06459
D0ZLG6	Mannitol-1-phosphate 5-dehydrogenase OS=Salmonella typhimurium (strain 14028s / SGSC 2262) GN=mtlD PE=3 SV=1 - [D0ZLG6_SALT1]	7.07925	28.5534	4.03339
D0ZUL2	UPF0502 protein YceH OS=Salmonella typhimurium (strain 14028s / SGSC 2262) GN=yceH PE=3 SV=1 - [D0ZUL2_SALT1]	4.73886	18.8526	3.9783
D0ZSH2	Pyruvate formate lyase-activating enzyme 1 OS=Salmonella typhimurium (strain 14028s / SGSC 2262) GN=pflA PE=4 SV=1 - [D0ZSH2_SALT1]	1.58326	6.28153	3.96748
D0ZMH6	Putative dehydratase OS=Salmonella typhimurium (strain 14028s / SGSC 2262) GN=yeeZ PE=4 SV=1 - [D0ZMH6_SALT1]	1	3.94992	3.94992
D0ZS84	Phosphatidylserine decarboxylase proenzyme OS=Salmonella typhimurium (strain 14028s / SGSC 2262) GN=psd PE=3 SV=1 - [D0ZS84_SALT1]	2.06561	8.10297	3.9228
D0ZJV0	DNA-binding transcriptional regulator FruR OS=Salmonella typhimurium (strain 14028s / SGSC 2262) GN=fruR PE=4 SV=1 - [D0ZJV0_SALT1]	1	3.90691	3.90691
D0ZY43	Stringent starvation protein A OS=Salmonella typhimurium (strain 14028s / SGSC 2262) GN=sspA PE=3 SV=1 - [D0ZY43_SALT1]	3.61322	13.884	3.84256
D0ZQA6	Flavodoxin FldA OS=Salmonella typhimurium (strain 14028s / SGSC 2262) GN=fldA PE=4 SV=1 - [D0ZQA6_SALT1]	1	3.83984	3.83984
D0ZMI9	Phosphomannomutase OS=Salmonella typhimurium (strain 14028s / SGSC 2262) GN=rfbK PE=3 SV=1 - [D0ZMI9_SALT1]	5.31807	20.3834	3.83286
D0ZWV9	Glutaredoxin OS=Salmonella typhimurium (strain 14028s / SGSC 2262) GN=ydhD PE=3 SV=1 - [D0ZWV9_SALT1]	3.60761	13.4083	3.71669
D0ZQI7	UPF0304 protein YfbU OS=Salmonella typhimurium (strain 14028s / SGSC 2262) GN=yfbU PE=3 SV=1 - [D0ZQI7_SALT1]	3.23946	12.0051	3.70589
D0ZMH7	ATP phosphoribosyltransferase OS=Salmonella typhimurium (strain 14028s / SGSC 2262) GN=hisG PE=3 SV=1 - [D0ZMH7_SALT1]	4.82273	17.7174	3.67373
D0ZTK4	Putative cytoplasmic protein OS=Salmonella typhimurium (strain 14028s / SGSC 2262) GN=STM14_1223 PE=4 SV=1 - [D0ZTK4_SALT1]	3.18932	11.544	3.61959
D0ZW33	Exonuclease III OS=Salmonella typhimurium (strain 14028s / SGSC 2262) GN=xthA PE=4 SV=1 - [D0ZW33_SALT1]	3.56584	12.8519	3.60418
D0ZLM0	Uncharacterized protein OS=Salmonella typhimurium (strain 14028s / SGSC 2262) GN=yicC PE=4 SV=1 - [D0ZLM0_SALT1]	1	3.58734	3.58734
D0ZUE5	Deoxyribose-phosphate aldolase OS=Salmonella typhimurium (strain 14028s / SGSC 2262) GN=deoC PE=3 SV=1 - [D0ZUE5_SALT1]	3.42084	12.2546	3.58233
D0ZMU1	ATP synthase subunit a OS=Salmonella typhimurium (strain 14028s / SGSC 2262) GN=atpB PE=3 SV=1 - [D0ZMU1_SALT1]	3.28564	11.708	3.56339
D0ZSG5	Anaerobic dimethyl sulfoxide reductase subunit A OS=Salmonella typhimurium (strain 14028s / SGSC 2262) GN=dmsA PE=3 SV=1 - [D0ZSG5_SALT1]	1	3.55561	3.55561
D0ZW45	DNA-binding transcriptional activator OsmE OS=Salmonella typhimurium (strain 14028s / SGSC 2262) GN=osmE PE=4 SV=1 - [D0ZW45_SALT1]	4.5769	16.2566	3.55188
D0ZJ26	Formyltetrahydrofolate deformylase OS=Salmonella typhimurium (strain 14028s / SGSC 2262) GN=purU PE=4 SV=1 - [D0ZJ26_SALT1]	1	3.52954	3.52954
D0ZUE7	Phosphopentomutase OS=Salmonella typhimurium (strain 14028s / SGSC 2262) GN=deoB PE=3 SV=1 - [D0ZUE7_SALT1]	15.223	53.2936	3.50086
D0ZQS1	Nucleoside transport OS=Salmonella typhimurium (strain 14028s / SGSC 2262) GN=nupC PE=4 SV=1 - [D0ZQS1_SALT1]	1	3.48957	3.48957
D0ZX69	Putative alcohol dehydrogenase OS=Salmonella typhimurium (strain 14028s / SGSC 2262) GN=yqhD PE=4 SV=1 - [D0ZX69_SALT1]	1	3.43288	3.43288
D0ZY20	Sugar-specific enzyme IIA component of PTS OS=Salmonella typhimurium (strain 14028s / SGSC 2262) GN=ptsN PE=4 SV=1 - [D0ZY20_SALT1]	1	3.39422	3.39422
D0ZMM6	Heat shock protein IbpA OS=Salmonella typhimurium (strain 14028s / SGSC 2262) GN=ibpA PE=3 SV=1 - [D0ZMM6_SALT1]	1	3.37685	3.37685
D0ZLN6	Putative inner membrane protein OS=Salmonella typhimurium (strain 14028s / SGSC 2262) GN=yicH PE=4 SV=1 - [D0ZLN6_SALT1]	1	3.3768	3.3768
D0ZSI1	Phosphoserine aminotransferase OS=Salmonella typhimurium (strain 14028s / SGSC 2262) GN=serC PE=3 SV=1 - [D0ZSI1_SALT1]	6.5898	22.2195	3.3718
D0ZTT8	Protein GrpE OS=Salmonella typhimurium (strain 14028s / SGSC 2262) GN=grpE PE=3 SV=1 - [D0ZTT8_SALT1]	6.32306	21.0272	3.32547
D0ZX49	Hydrogenase 2 large subunit OS=Salmonella typhimurium (strain 14028s / SGSC 2262) GN=hybC PE=3 SV=1 - [D0ZX49_SALT1]	8.46332	27.8995	3.29652
D0ZXU5	Tartronate semialdehyde reductase OS=Salmonella typhimurium (strain 14028s / SGSC 2262) GN=garR PE=4 SV=1 - [D0ZXU5_SALT1]	1	3.28593	3.28593
D0ZTR4	Protein disaggregation chaperone OS=Salmonella typhimurium (strain 14028s / SGSC 2262) GN=clpB PE=3 SV=1 - [D0ZTR4_SALT1]	31.562	102.758	3.25576
D0ZLJ1	L-threonine 3-dehydrogenase OS=Salmonella typhimurium (strain 14028s / SGSC 2262) GN=tdh PE=3 SV=1 - [D0ZLJ1_SALT1]	7.12236	23.032	3.23376
D0ZMW1	Uncharacterized protein OS=Salmonella typhimurium (strain 14028s / SGSC 2262) GN=yifE PE=4 SV=1 - [D0ZMW1_SALT1]	1.97841	6.3697	3.2196
D0ZT15	Ribonuclease R OS=Salmonella typhimurium (strain 14028s / SGSC 2262) GN=vacB PE=3 SV=1 - [D0ZT15_SALT1]	1	3.20796	3.20796
D0ZS83	Uncharacterized protein OS=Salmonella typhimurium (strain 14028s / SGSC 2262) GN=yjeP PE=4 SV=1 - [D0ZS83_SALT1]	1	3.20443	3.20443
D0ZKF2	Glutathione reductase OS=Salmonella typhimurium (strain 14028s / SGSC 2262) GN=gor PE=3 SV=1 - [D0ZKF2_SALT1]	11.9563	38.2003	3.19501
D0ZMZ9	6,7-dimethyl-8-ribityllumazine synthase OS=Salmonella typhimurium (strain 14028s / SGSC 2262) GN=ribH PE=3 SV=1 - [D0ZMZ9_SALT1]	19.6668	62.4629	3.17606
D0ZXE0	Putative dehydrogenase OS=Salmonella typhimurium (strain 14028s / SGSC 2262) GN=ygjR PE=4 SV=1 - [D0ZXE0_SALT1]	1	3.14674	3.14674
D0ZW59	2-deoxyglucose-6-phosphatase OS=Salmonella typhimurium (strain 14028s / SGSC 2262) GN=yniC PE=4 SV=1 - [D0ZW59_SALT1]	1	3.14421	3.14421
D0ZT10	Protein HflC OS=Salmonella typhimurium (strain 14028s / SGSC 2262) GN=hflC PE=3 SV=1 - [D0ZT10_SALT1]	4.76306	14.7653	3.09996
D0ZQ73	Glutamate/aspartate transporter OS=Salmonella typhimurium (strain 14028s / SGSC 2262) GN=gltL PE=3 SV=1 - [D0ZQ73_SALT1]	8.13192	24.9699	3.0706
D0ZRV6	Sulfurtransferase OS=Salmonella typhimurium (strain 14028s / SGSC 2262) GN=sseA PE=4 SV=1 - [D0ZRV6_SALT1]	10.8466	33.2452	3.06504
D0ZSF6	Thioredoxin reductase OS=Salmonella typhimurium (strain 14028s / SGSC 2262) GN=trxB PE=3 SV=1 - [D0ZSF6_SALT1]	6.49906	19.8978	3.06164
D0ZK08	Cell division topological specificity factor OS=Salmonella typhimurium (strain 14028s / SGSC 2262) GN=minE PE=3 SV=1 - [D0ZK08_SALT1]	5.77957	17.6134	3.04753
D0ZNX7	Thiol:disulfide interchange protein OS=Salmonella typhimurium (strain 14028s / SGSC 2262) GN=dsbA PE=3 SV=1 - [D0ZNX7_SALT1]	7.11295	21.4829	3.02025
D0ZWZ1	Adenosine deaminase OS=Salmonella typhimurium (strain 14028s / SGSC 2262) GN=add PE=3 SV=1 - [D0ZWZ1_SALT1]	10.7597	32.0865	2.98209
D0ZWV7	Superoxide dismutase OS=Salmonella typhimurium (strain 14028s / SGSC 2262) GN=sodB PE=3 SV=1 - [D0ZWV7_SALT1]	3.82509	11.3791	2.97485
D0ZPP4	UDP-4-amino-4-deoxy-L-arabinose--oxoglutarate aminotransferase OS=Salmonella typhimurium (strain 14028s / SGSC 2262) GN=yfbE PE=3 SV=1 - [D0ZPP4_SALT1]	1	2.96608	2.96608
D0ZL63	Ferritin OS=Salmonella typhimurium (strain 14028s / SGSC 2262) GN=ftn PE=4 SV=1 - [D0ZL63_SALT1]	3.97446	11.7109	2.94653
D0ZQH4	NADH dehydrogenase I subunit F OS=Salmonella typhimurium (strain 14028s / SGSC 2262) GN=nuoF PE=4 SV=1 - [D0ZQH4_SALT1]	6.54416	19.1795	2.93078
D0ZI52	Putative inner membrane protein OS=Salmonella typhimurium (strain 14028s / SGSC 2262) GN=ydcF PE=4 SV=1 - [D0ZI52_SALT1]	1	2.92691	2.92691
D0ZM64	Pyrroline-5-carboxylate reductase OS=Salmonella typhimurium (strain 14028s / SGSC 2262) GN=proC PE=3 SV=1 - [D0ZM64_SALT1]	11.2581	32.8837	2.9209
D0ZXW7	Putative transport protein OS=Salmonella typhimurium (strain 14028s / SGSC 2262) GN=yhbS PE=4 SV=1 - [D0ZXW7_SALT1]	3.27921	9.56237	2.91606
D0ZJW6	Cell division protein ftsA OS=Salmonella typhimurium (strain 14028s / SGSC 2262) GN=ftsA PE=3 SV=1 - [D0ZJW6_SALT1]	1	2.88889	2.88889
D0ZQ94	N-acetyl glucosamine specific PTS system components IIABC OS=Salmonella typhimurium (strain 14028s / SGSC 2262) GN=nagE PE=4 SV=1 - [D0ZQ94_SALT1]	19.5744	56.548	2.88887
D0ZXE3	Serine/threonine transporter SstT OS=Salmonella typhimurium (strain 14028s / SGSC 2262) GN=ygjU PE=3 SV=1 - [D0ZXE3_SALT1]	6.19429	17.8409	2.88022
D0ZWX7	Glutathionine S-transferase OS=Salmonella typhimurium (strain 14028s / SGSC 2262) GN=gst PE=3 SV=1 - [D0ZWX7_SALT1]	48.318	138.719	2.87096
D0ZNR1	Putative protoheme IX biogenesis protein OS=Salmonella typhimurium (strain 14028s / SGSC 2262) GN=hemY PE=4 SV=1 - [D0ZNR1_SALT1]	1	2.85963	2.85963
D0ZMT0	Glutamine--fructose-6-phosphate aminotransferase [isomerizing] OS=Salmonella typhimurium (strain 14028s / SGSC 2262) GN=glmS PE=3 SV=1 - [D0ZMT0_SALT1]	15.7355	44.9577	2.85708
D0ZN29	Uncharacterized protein OS=Salmonella typhimurium (strain 14028s / SGSC 2262) GN=yajG PE=4 SV=1 - [D0ZN29_SALT1]	1	2.85648	2.85648
D0ZSE1	ATP-dependent Clp protease ATP-binding subunit OS=Salmonella typhimurium (strain 14028s / SGSC 2262) GN=clpA PE=3 SV=1 - [D0ZSE1_SALT1]	1.55847	4.44574	2.85263
D0ZK01	4-hydroxythreonine-4-phosphate dehydrogenase OS=Salmonella typhimurium (strain 14028s / SGSC 2262) GN=pdxA_2 PE=3 SV=1 - [D0ZK01_SALT1]	1	2.84909	2.84909
D0ZUE8	Purine nucleoside phosphorylase DeoD-type OS=Salmonella typhimurium (strain 14028s / SGSC 2262) GN=deoD PE=3 SV=1 - [D0ZUE8_SALT1]	7.10316	20.1664	2.83907
D0ZRK5	Putative iron-dependent peroxidase OS=Salmonella typhimurium (strain 14028s / SGSC 2262) GN=STM14_3004 PE=4 SV=1 - [D0ZRK5_SALT1]	2.08111	5.88034	2.82558
D0ZS76	Fumarate reductase subunit C OS=Salmonella typhimurium (strain 14028s / SGSC 2262) GN=frdC PE=3 SV=1 - [D0ZS76_SALT1]	1	2.82171	2.82171
D0ZP31	Peptidyl-prolyl cis-trans isomerase OS=Salmonella typhimurium (strain 14028s / SGSC 2262) GN=ppiB PE=3 SV=1 - [D0ZP31_SALT1]	9.03431	25.239	2.79368
D0ZHU1	Putative cytoplasmic protein OS=Salmonella typhimurium (strain 14028s / SGSC 2262) GN=STM14_5574 PE=4 SV=1 - [D0ZHU1_SALT1]	1	2.78586	2.78586
D0ZK06	Probable septum site-determining protein MinC OS=Salmonella typhimurium (strain 14028s / SGSC 2262) GN=minC PE=3 SV=1 - [D0ZK06_SALT1]	1	2.77726	2.77726
D0ZY04	UDP-N-acetylglucosamine 1-carboxyvinyltransferase OS=Salmonella typhimurium (strain 14028s / SGSC 2262) GN=murA PE=3 SV=1 - [D0ZY04_SALT1]	10.5597	29.1574	2.76119
D0ZKR8	Carbonic anhydrase OS=Salmonella typhimurium (strain 14028s / SGSC 2262) GN=yadF PE=3 SV=1 - [D0ZKR8_SALT1]	6.87267	18.8787	2.74692
D0ZX97	Outer membrane channel protein OS=Salmonella typhimurium (strain 14028s / SGSC 2262) GN=tolC PE=4 SV=1 - [D0ZX97_SALT1]	1	2.74297	2.74297
D0ZUI8	O-acetyl-ADP-ribose deacetylase OS=Salmonella typhimurium (strain 14028s / SGSC 2262) GN=ymdB PE=3 SV=1 - [D0ZUI8_SALT1]	2.58082	6.9964	2.71092
D0ZTU9	Putative ABC transporter transmembrane region OS=Salmonella typhimurium (strain 14028s / SGSC 2262) GN=STM14_3299 PE=4 SV=1 - [D0ZTU9_SALT1]	1	2.71071	2.71071
D0ZWZ6	Fumarase A OS=Salmonella typhimurium (strain 14028s / SGSC 2262) GN=fumA PE=4 SV=1 - [D0ZWZ6_SALT1]	14.9245	40.2647	2.69789
D0ZMT4	ATP synthase epsilon chain OS=Salmonella typhimurium (strain 14028s / SGSC 2262) GN=atpC PE=3 SV=1 - [D0ZMT4_SALT1]	4.27859	11.5026	2.6884
D0ZJL8	Methyl-accepting transmembrane citrate/phenol chemoreceptor OS=Salmonella typhimurium (strain 14028s / SGSC 2262) GN=tcp PE=4 SV=1 - [D0ZJL8_SALT1]	2.92473	7.82708	2.67617
D0ZSC0	Arginine transporter ATP-binding subunit OS=Salmonella typhimurium (strain 14028s / SGSC 2262) GN=artP PE=3 SV=1 - [D0ZSC0_SALT1]	1	2.67573	2.67573
D0ZLH5	L-lactate dehydrogenase [cytochrome] OS=Salmonella typhimurium (strain 14028s / SGSC 2262) GN=lldD PE=3 SV=1 - [D0ZLH5_SALT1]	1	2.67559	2.67559
D0ZQ59	LPS-assembly lipoprotein LptE OS=Salmonella typhimurium (strain 14028s / SGSC 2262) GN=lptE PE=3 SV=1 - [D0ZQ59_SALT1]	1	2.6599	2.6599
D0ZUN6	Maf-like protein YceF OS=Salmonella typhimurium (strain 14028s / SGSC 2262) GN=maf_1 PE=3 SV=1 - [D0ZUN6_SALT1]	1	2.65247	2.65247
D0ZQG7	Peptidoglycan-associated outer membrane lipoprotein OS=Salmonella typhimurium (strain 14028s / SGSC 2262) GN=pal PE=3 SV=1 - [D0ZQG7_SALT1]	8.40564	22.2236	2.64389
D0ZSX3	Chromosome partitioning ATPase OS=Salmonella typhimurium (strain 14028s / SGSC 2262) GN=STM14_3218 PE=4 SV=1 - [D0ZSX3_SALT1]	4.18258	10.9889	2.62731
D0ZUP2	3-ketoacyl-(Acyl-carrier-protein) reductase OS=Salmonella typhimurium (strain 14028s / SGSC 2262) GN=fabG PE=3 SV=1 - [D0ZUP2_SALT1]	7.57221	19.8022	2.61511
D0ZWG9	Uncharacterized protein OS=Salmonella typhimurium (strain 14028s / SGSC 2262) GN=yggE PE=4 SV=1 - [D0ZWG9_SALT1]	1	2.61177	2.61177
D0ZK17	Putative translation initiation inhibitor OS=Salmonella typhimurium (strain 14028s / SGSC 2262) GN=yoaB PE=4 SV=1 - [D0ZK17_SALT1]	1	2.60829	2.60829
D0ZWZ8	Fumarate hydratase class II OS=Salmonella typhimurium (strain 14028s / SGSC 2262) GN=fumC PE=3 SV=1 - [D0ZWZ8_SALT1]	24.8013	64.3862	2.59608
D0ZP96	2,3-dihydroxybenzoate-2,3-dehydrogenase OS=Salmonella typhimurium (strain 14028s / SGSC 2262) GN=entA PE=4 SV=1 - [D0ZP96_SALT1]	11.9071	30.9073	2.59571
D0ZQI3	Aminotransferase AlaT OS=Salmonella typhimurium (strain 14028s / SGSC 2262) GN=yfbQ PE=4 SV=1 - [D0ZQI3_SALT1]	1	2.57371	2.57371
D0ZK07	Site-determining protein OS=Salmonella typhimurium (strain 14028s / SGSC 2262) GN=minD PE=3 SV=1 - [D0ZK07_SALT1]	19.4299	49.8365	2.56494
D0ZV86	Peptidase T OS=Salmonella typhimurium (strain 14028s / SGSC 2262) GN=pepT PE=3 SV=1 - [D0ZV86_SALT1]	1	2.55708	2.55708
D0ZPX9	Putative sugar transport protein OS=Salmonella typhimurium (strain 14028s / SGSC 2262) GN=yneA PE=4 SV=1 - [D0ZPX9_SALT1]	1.59576	4.03924	2.53123
D0ZN95	Putative thioredoxin protein OS=Salmonella typhimurium (strain 14028s / SGSC 2262) GN=ybbN PE=4 SV=1 - [D0ZN95_SALT1]	1.91866	4.82732	2.51599
D0ZMJ7	CDP glucose 4,6-dehydratase OS=Salmonella typhimurium (strain 14028s / SGSC 2262) GN=rfbG PE=4 SV=1 - [D0ZMJ7_SALT1]	5.57036	13.9633	2.50671
D0ZP99	Carbon starvation protein OS=Salmonella typhimurium (strain 14028s / SGSC 2262) GN=cstA PE=4 SV=1 - [D0ZP99_SALT1]	6.38382	15.8726	2.48638
D0ZTZ6	Outer membrane receptor FepA OS=Salmonella typhimurium (strain 14028s / SGSC 2262) GN=iroN PE=3 SV=1 - [D0ZTZ6_SALT1]	6.09311	15.1346	2.48389
D0ZMT8	ATP synthase subunit delta OS=Salmonella typhimurium (strain 14028s / SGSC 2262) GN=atpH PE=3 SV=1 - [D0ZMT8_SALT1]	6.7613	16.6666	2.465
D0ZWG5	Ribose-5-phosphate isomerase A OS=Salmonella typhimurium (strain 14028s / SGSC 2262) GN=rpiA PE=3 SV=1 - [D0ZWG5_SALT1]	11.1061	27.1472	2.44435
D0ZQE9	Succinate dehydrogenase flavoprotein subunit OS=Salmonella typhimurium (strain 14028s / SGSC 2262) GN=sdhA PE=4 SV=1 - [D0ZQE9_SALT1]	44.9813	109.753	2.43996
D0ZX13	NAD(P) transhydrogenase subunit beta OS=Salmonella typhimurium (strain 14028s / SGSC 2262) GN=pntB PE=3 SV=1 - [D0ZX13_SALT1]	1	2.43056	2.43056
D0ZI65	Universal stress protein OS=Salmonella typhimurium (strain 14028s / SGSC 2262) GN=ynaF PE=3 SV=1 - [D0ZI65_SALT1]	45.2569	109.648	2.4228
D0ZUJ2	Glucans biosynthesis protein G OS=Salmonella typhimurium (strain 14028s / SGSC 2262) GN=mdoG PE=3 SV=1 - [D0ZUJ2_SALT1]	1	2.39274	2.39274
D0ZX10	Putative periplasmic protein OS=Salmonella typhimurium (strain 14028s / SGSC 2262) GN=ydgH PE=4 SV=1 - [D0ZX10_SALT1]	5.00844	11.9472	2.38542
D0ZQF7	Cytochrome d terminal oxidase polypeptide subunit I OS=Salmonella typhimurium (strain 14028s / SGSC 2262) GN=cydA PE=4 SV=1 - [D0ZQF7_SALT1]	10.5564	24.9924	2.36751
D0ZMX4	Peptidyl-prolyl cis-trans isomerase C OS=Salmonella typhimurium (strain 14028s / SGSC 2262) GN=ppiC PE=4 SV=1 - [D0ZMX4_SALT1]	3.24739	7.66485	2.36031
D0ZQ13	Catalase-peroxidase OS=Salmonella typhimurium (strain 14028s / SGSC 2262) GN=katG PE=3 SV=1 - [D0ZQ13_SALT1]	17.7376	41.7282	2.35253
D0ZK97	Keto-hydroxyglutarate-aldolase/keto-deoxy-phosphogluconate aldolase OS=Salmonella typhimurium (strain 14028s / SGSC 2262) GN=eda PE=4 SV=1 - [D0ZK97_SALT1]	8.73562	20.5031	2.34706
D0ZQW9	Regulator of sigma D OS=Salmonella typhimurium (strain 14028s / SGSC 2262) GN=rsd PE=3 SV=1 - [D0ZQW9_SALT1]	1	2.34556	2.34556
D0ZNK2	Cytidine deaminase OS=Salmonella typhimurium (strain 14028s / SGSC 2262) GN=cdd PE=3 SV=1 - [D0ZNK2_SALT1]	1	2.3445	2.3445
D0ZMT1	Bifunctional protein GlmU OS=Salmonella typhimurium (strain 14028s / SGSC 2262) GN=glmU PE=3 SV=1 - [D0ZMT1_SALT1]	2.96673	6.89898	2.32544
D0ZIY7	Cob(I)yrinic acid a,c-diamide adenosyltransferase OS=Salmonella typhimurium (strain 14028s / SGSC 2262) GN=btuR PE=4 SV=1 - [D0ZIY7_SALT1]	1	2.27911	2.27911
D0ZS69	Elongation factor P OS=Salmonella typhimurium (strain 14028s / SGSC 2262) GN=efp PE=3 SV=1 - [D0ZS69_SALT1]	6.15871	13.9056	2.25788
D0ZP94	Enterobactin synthase subunit E OS=Salmonella typhimurium (strain 14028s / SGSC 2262) GN=entE PE=4 SV=1 - [D0ZP94_SALT1]	11.1561	25.0575	2.24608
D0ZMY2	Putative thiol-alkyl hydroperoxide reductase OS=Salmonella typhimurium (strain 14028s / SGSC 2262) GN=STM14_0476 PE=4 SV=1 - [D0ZMY2_SALT1]	48.5946	108.659	2.23603
D0ZJD2	Osmolarity response regulator OS=Salmonella typhimurium (strain 14028s / SGSC 2262) GN=ompR PE=4 SV=1 - [D0ZJD2_SALT1]	3.33642	7.41163	2.22144
D0ZNH0	Methionine--tRNA ligase OS=Salmonella typhimurium (strain 14028s / SGSC 2262) GN=metG PE=3 SV=1 - [D0ZNH0_SALT1]	9.64979	21.3247	2.20986
D0ZUV5	Protein RecA OS=Salmonella typhimurium (strain 14028s / SGSC 2262) GN=recA PE=3 SV=1 - [D0ZUV5_SALT1]	16.7903	37.043	2.20621
D0ZJB3	3-dehydroquinate synthase OS=Salmonella typhimurium (strain 14028s / SGSC 2262) GN=aroB PE=3 SV=1 - [D0ZJB3_SALT1]	4.09682	9.03793	2.20609
D0ZJZ6	Aconitate hydratase 2 OS=Salmonella typhimurium (strain 14028s / SGSC 2262) GN=acnB PE=3 SV=1 - [D0ZJZ6_SALT1]	109.997	242.562	2.20517
D0ZM60	Uncharacterized protein OS=Salmonella typhimurium (strain 14028s / SGSC 2262) GN=yaiB PE=3 SV=1 - [D0ZM60_SALT1]	5.25859	11.5781	2.20174
D0ZR97	Putative pectinesterase OS=Salmonella typhimurium (strain 14028s / SGSC 2262) GN=ybhC PE=3 SV=1 - [D0ZR97_SALT1]	6.56098	14.3864	2.19272
D0ZTR7	Outer membrane protein assembly factor BamD OS=Salmonella typhimurium (strain 14028s / SGSC 2262) GN=yfiO PE=3 SV=1 - [D0ZTR7_SALT1]	1	2.18235	2.18235
D0ZRA1	Histidine ammonia-lyase OS=Salmonella typhimurium (strain 14028s / SGSC 2262) GN=hutH PE=3 SV=1 - [D0ZRA1_SALT1]	8.05929	17.5526	2.17794
D0ZMV5	D-ribose transporter subunit RbsB OS=Salmonella typhimurium (strain 14028s / SGSC 2262) GN=rbsB PE=4 SV=1 - [D0ZMV5_SALT1]	18.728	40.4133	2.15791
D0ZSC1	Putative lipoprotein OS=Salmonella typhimurium (strain 14028s / SGSC 2262) GN=ybjP PE=4 SV=1 - [D0ZSC1_SALT1]	1	2.1499	2.1499
D0ZI34	Methyl-accepting chemotaxis protein III OS=Salmonella typhimurium (strain 14028s / SGSC 2262) GN=trg PE=4 SV=1 - [D0ZI34_SALT1]	1	2.14796	2.14796
D0ZRQ2	Outer membrane protein assembly factor BamC OS=Salmonella typhimurium (strain 14028s / SGSC 2262) GN=nlpB PE=3 SV=1 - [D0ZRQ2_SALT1]	6.08976	13.0628	2.14504
D0ZTT3	Signal recognition particle protein OS=Salmonella typhimurium (strain 14028s / SGSC 2262) GN=ffh PE=3 SV=1 - [D0ZTT3_SALT1]	3.79192	8.13236	2.14465
D0ZUT6	Glycine betaine transporter periplasmic subunit OS=Salmonella typhimurium (strain 14028s / SGSC 2262) GN=proX PE=4 SV=1 - [D0ZUT6_SALT1]	3.72678	7.94032	2.13061
D0ZXW2	Uncharacterized protein OS=Salmonella typhimurium (strain 14028s / SGSC 2262) GN=yraP PE=4 SV=1 - [D0ZXW2_SALT1]	5.08826	10.8167	2.12581
D0ZPL3	DNA gyrase subunit A OS=Salmonella typhimurium (strain 14028s / SGSC 2262) GN=gyrA PE=3 SV=1 - [D0ZPL3_SALT1]	4.76073	10.083	2.11796
D0ZKA0	Glucose-6-phosphate 1-dehydrogenase OS=Salmonella typhimurium (strain 14028s / SGSC 2262) GN=zwf PE=3 SV=1 - [D0ZKA0_SALT1]	4.70097	9.95609	2.11788
D0ZXG7	Putative outer membrane protein OS=Salmonella typhimurium (strain 14028s / SGSC 2262) GN=ynfD PE=4 SV=1 - [D0ZXG7_SALT1]	1	2.09481	2.09481
D0ZJB0	Ribulose-phosphate 3-epimerase OS=Salmonella typhimurium (strain 14028s / SGSC 2262) GN=rpe PE=3 SV=1 - [D0ZJB0_SALT1]	2.91632	6.07357	2.08261
D0ZV11	Needle complex inner membrane protein OS=Salmonella typhimurium (strain 14028s / SGSC 2262) GN=prgH PE=4 SV=1 - [D0ZV11_SALT1]	1	2.06925	2.06925
D0ZJ14	Oligopeptide transport protein OS=Salmonella typhimurium (strain 14028s / SGSC 2262) GN=oppA PE=4 SV=1 - [D0ZJ14_SALT1]	115.102	238.036	2.06804
D0ZQK9	Histidine transport protein OS=Salmonella typhimurium (strain 14028s / SGSC 2262) GN=hisJ PE=3 SV=1 - [D0ZQK9_SALT1]	13.7383	28.3012	2.06001
D0ZKJ9	Dipeptide transport protein OS=Salmonella typhimurium (strain 14028s / SGSC 2262) GN=dppA PE=4 SV=1 - [D0ZKJ9_SALT1]	19.3576	39.8725	2.05979
D0ZV90	DNA-binding transcriptional regulator PhoP OS=Salmonella typhimurium (strain 14028s / SGSC 2262) GN=phoP PE=4 SV=1 - [D0ZV90_SALT1]	26.4575	54.471	2.05881
D0ZKW2	5'-methylthioadenosine/S-adenosylhomocysteine nucleosidase OS=Salmonella typhimurium (strain 14028s / SGSC 2262) GN=pfs PE=3 SV=1 - [D0ZKW2_SALT1]	4.82796	9.93665	2.05815
D0ZL45	Methyl accepting chemotaxis protein II OS=Salmonella typhimurium (strain 14028s / SGSC 2262) GN=cheM PE=4 SV=1 - [D0ZL45_SALT1]	24.6256	50.5341	2.05209
D0ZWZ4	Putative periplasmic protein OS=Salmonella typhimurium (strain 14028s / SGSC 2262) GN=ydgA PE=4 SV=1 - [D0ZWZ4_SALT1]	3.57962	7.30584	2.04096
D0ZNV0	Uridine phosphorylase OS=Salmonella typhimurium (strain 14028s / SGSC 2262) GN=udp PE=4 SV=1 - [D0ZNV0_SALT1]	27.4111	55.7643	2.03437
D0ZRK4	Short chain dehydrogenase OS=Salmonella typhimurium (strain 14028s / SGSC 2262) GN=ucpA PE=3 SV=1 - [D0ZRK4_SALT1]	24.0755	48.8298	2.02819
D0ZJZ2	Dihydrolipoyl dehydrogenase OS=Salmonella typhimurium (strain 14028s / SGSC 2262) GN=lpdA PE=3 SV=1 - [D0ZJZ2_SALT1]	104.405	211.45	2.02529
D0ZUK9	Glutaredoxin 2 OS=Salmonella typhimurium (strain 14028s / SGSC 2262) GN=grxB PE=4 SV=1 - [D0ZUK9_SALT1]	11.1821	22.5936	2.02051
D0ZP86	Enterobactin synthase subunit F OS=Salmonella typhimurium (strain 14028s / SGSC 2262) GN=entF PE=4 SV=1 - [D0ZP86_SALT1]	13.5741	27.378	2.01693
D0ZWE5	tRNA-modifying protein YgfZ OS=Salmonella typhimurium (strain 14028s / SGSC 2262) GN=ygfZ PE=3 SV=1 - [D0ZWE5_SALT1]	12.1623	24.1725	1.9875
D0ZU53	Putative ABC-type sugar/spermidine/putrescine transport system ATPase component OS=Salmonella typhimurium (strain 14028s / SGSC 2262) GN=STM14_5391 PE=4 SV=1 - [D0ZU53_SALT1]	1	1.98745	1.98745
D0ZU36	Probable cytosol aminopeptidase OS=Salmonella typhimurium (strain 14028s / SGSC 2262) GN=pepA PE=3 SV=1 - [D0ZU36_SALT1]	8.49761	16.8101	1.97822
D0ZXP4	Alcohol dehydrogenase OS=Salmonella typhimurium (strain 14028s / SGSC 2262) GN=adhP PE=3 SV=1 - [D0ZXP4_SALT1]	52.8324	103.999	1.96846
D0ZRF0	DNA protection during starvation protein OS=Salmonella typhimurium (strain 14028s / SGSC 2262) GN=dps PE=3 SV=1 - [D0ZRF0_SALT1]	1	1.96182	1.96182
D0ZM56	D-alanine--D-alanine ligase OS=Salmonella typhimurium (strain 14028s / SGSC 2262) GN=ddl_1 PE=3 SV=1 - [D0ZM56_SALT1]	1	1.96098	1.96098
D0ZN04	Putative oxidoreductase OS=Salmonella typhimurium (strain 14028s / SGSC 2262) GN=yajO PE=4 SV=1 - [D0ZN04_SALT1]	1	1.95726	1.95726
D0ZQS5	Glutamate--tRNA ligase OS=Salmonella typhimurium (strain 14028s / SGSC 2262) GN=gltX PE=3 SV=1 - [D0ZQS5_SALT1]	6.12086	11.94	1.95071
D0ZSF9	Leucine-responsive transcriptional regulator OS=Salmonella typhimurium (strain 14028s / SGSC 2262) GN=lrp PE=4 SV=1 - [D0ZSF9_SALT1]	14.3319	27.8573	1.94372
D0ZNX5	Putative cytoplasmic protein OS=Salmonella typhimurium (strain 14028s / SGSC 2262) GN=yihD PE=4 SV=1 - [D0ZNX5_SALT1]	3.41086	6.57992	1.92911
D0ZI95	Probable thiol peroxidase OS=Salmonella typhimurium (strain 14028s / SGSC 2262) GN=tpx PE=3 SV=1 - [D0ZI95_SALT1]	53.6597	103.32	1.92547
D0ZW92	Phosphoenolpyruvate synthase OS=Salmonella typhimurium (strain 14028s / SGSC 2262) GN=pps PE=3 SV=1 - [D0ZW92_SALT1]	38.9653	74.8159	1.92006
D0ZS56	Anaerobic C4-dicarboxylate transporter OS=Salmonella typhimurium (strain 14028s / SGSC 2262) GN=dcuA PE=4 SV=1 - [D0ZS56_SALT1]	2.76463	5.30663	1.91947
D0ZKZ7	Proline--tRNA ligase OS=Salmonella typhimurium (strain 14028s / SGSC 2262) GN=proS PE=3 SV=1 - [D0ZKZ7_SALT1]	6.24583	11.9061	1.90624
D0ZJB4	Shikimate kinase 1 OS=Salmonella typhimurium (strain 14028s / SGSC 2262) GN=aroK PE=3 SV=1 - [D0ZJB4_SALT1]	1	1.90596	1.90596
D0ZWL9	Probable Fe(2+)-trafficking protein OS=Salmonella typhimurium (strain 14028s / SGSC 2262) GN=yggX PE=3 SV=1 - [D0ZWL9_SALT1]	3.11596	5.92927	1.90287
D0ZRN2	Malic enzyme OS=Salmonella typhimurium (strain 14028s / SGSC 2262) GN=maeB PE=3 SV=1 - [D0ZRN2_SALT1]	52.1661	97.9498	1.87765
D0ZY49	Cytochrome d ubiquinol oxidase subunit III OS=Salmonella typhimurium (strain 14028s / SGSC 2262) GN=yhcB PE=4 SV=1 - [D0ZY49_SALT1]	4.95558	9.29012	1.87468
D0ZPA7	Alkyl hydroperoxide reductase subunit C OS=Salmonella typhimurium (strain 14028s / SGSC 2262) GN=ahpC PE=4 SV=1 - [D0ZPA7_SALT1]	116.504	218.038	1.87151
D0ZM41	2-methylcitrate dehydratase OS=Salmonella typhimurium (strain 14028s / SGSC 2262) GN=prpD PE=4 SV=1 - [D0ZM41_SALT1]	8.87314	16.5813	1.86871
D0ZT09	FtsH protease regulator HflK OS=Salmonella typhimurium (strain 14028s / SGSC 2262) GN=hflK PE=4 SV=1 - [D0ZT09_SALT1]	8.92958	16.6562	1.86528
D0ZSK6	Outer membrane protein F OS=Salmonella typhimurium (strain 14028s / SGSC 2262) GN=ompF PE=3 SV=1 - [D0ZSK6_SALT1]	12.4163	23.1439	1.86399
D0ZTC4	Arginine deiminase OS=Salmonella typhimurium (strain 14028s / SGSC 2262) GN=arcA PE=3 SV=1 - [D0ZTC4_SALT1]	5.26193	9.74364	1.85172
D0ZQF1	Alpha-ketoglutarate decarboxylase OS=Salmonella typhimurium (strain 14028s / SGSC 2262) GN=kgd PE=4 SV=1 - [D0ZQF1_SALT1]	83.7547	154.979	1.8504
D0ZML8	D-serine dehydratase OS=Salmonella typhimurium (strain 14028s / SGSC 2262) GN=dsdA PE=3 SV=1 - [D0ZML8_SALT1]	1	1.84556	1.84556
D0ZQH3	NADH-quinone oxidoreductase OS=Salmonella typhimurium (strain 14028s / SGSC 2262) GN=nuoG PE=3 SV=1 - [D0ZQH3_SALT1]	12.1262	22.3745	1.84513
D0ZQF8	Cytochrome d terminal oxidase polypeptide subunit II OS=Salmonella typhimurium (strain 14028s / SGSC 2262) GN=cydB PE=4 SV=1 - [D0ZQF8_SALT1]	3.26941	6.0152	1.83984
D0ZJX0	Protein translocase subunit SecA OS=Salmonella typhimurium (strain 14028s / SGSC 2262) GN=secA PE=3 SV=1 - [D0ZJX0_SALT1]	1	1.83576	1.83576
D0ZQR4	Glucokinase OS=Salmonella typhimurium (strain 14028s / SGSC 2262) GN=glk PE=3 SV=1 - [D0ZQR4_SALT1]	6.69649	12.2724	1.83266
D0ZPZ6	ATP-dependent protease ATPase subunit HslU OS=Salmonella typhimurium (strain 14028s / SGSC 2262) GN=hslU PE=3 SV=1 - [D0ZPZ6_SALT1]	6.25709	11.4445	1.82905
D0ZRZ7	Acetyl-coenzyme A synthetase OS=Salmonella typhimurium (strain 14028s / SGSC 2262) GN=acs PE=3 SV=1 - [D0ZRZ7_SALT1]	73.7513	134.745	1.82702
D0ZW27	Uncharacterized protein OS=Salmonella typhimurium (strain 14028s / SGSC 2262) GN=ydjA PE=4 SV=1 - [D0ZW27_SALT1]	11.1869	20.3749	1.82131
D0ZKY3	3-hydroxyacyl-[acyl-carrier-protein] dehydratase FabZ OS=Salmonella typhimurium (strain 14028s / SGSC 2262) GN=fabZ PE=3 SV=1 - [D0ZKY3_SALT1]	12.5911	22.9265	1.82085
D0ZT67	Fructose-1,6-bisphosphatase class 1 OS=Salmonella typhimurium (strain 14028s / SGSC 2262) GN=fbp PE=3 SV=1 - [D0ZT67_SALT1]	15.1566	27.5533	1.81791
D0ZV97	Isocitrate dehydrogenase [NADP] OS=Salmonella typhimurium (strain 14028s / SGSC 2262) GN=icdA PE=3 SV=1 - [D0ZV97_SALT1]	90.7751	164.928	1.81688
D0ZJE3	Fe/S biogenesis protein NfuA OS=Salmonella typhimurium (strain 14028s / SGSC 2262) GN=yhgI PE=3 SV=1 - [D0ZJE3_SALT1]	4.06159	7.36275	1.81278
D0ZMD3	Precorrin-8X methylmutase OS=Salmonella typhimurium (strain 14028s / SGSC 2262) GN=cbiC PE=4 SV=1 - [D0ZMD3_SALT1]	1	1.8074	1.8074
D0ZKW7	2,3,4,5-tetrahydropyridine-2,6-dicarboxylate N-succinyltransferase OS=Salmonella typhimurium (strain 14028s / SGSC 2262) GN=dapD PE=3 SV=1 - [D0ZKW7_SALT1]	23.4278	42.2487	1.80336
D0ZUQ8	UPF0227 protein ycfP OS=Salmonella typhimurium (strain 14028s / SGSC 2262) GN=ycfP PE=3 SV=1 - [D0ZUQ8_SALT1]	4.81706	8.61719	1.78889
D0ZI76	Universal stress protein UspE OS=Salmonella typhimurium (strain 14028s / SGSC 2262) GN=ydaA PE=4 SV=1 - [D0ZI76_SALT1]	19.7028	35.0406	1.77846
D0ZT66	Inorganic pyrophosphatase OS=Salmonella typhimurium (strain 14028s / SGSC 2262) GN=ppa PE=3 SV=1 - [D0ZT66_SALT1]	12.2472	21.704	1.77217
D0ZND1	Deoxycytidine triphosphate deaminase OS=Salmonella typhimurium (strain 14028s / SGSC 2262) GN=dcd PE=3 SV=1 - [D0ZND1_SALT1]	1	1.75579	1.75579
D0ZXP1	30S ribosomal subunit S22 OS=Salmonella typhimurium (strain 14028s / SGSC 2262) GN=rpsV PE=4 SV=1 - [D0ZXP1_SALT1]	10.2175	17.8956	1.75147
D0ZPD2	Cold shock protein CspE OS=Salmonella typhimurium (strain 14028s / SGSC 2262) GN=cspE PE=3 SV=1 - [D0ZPD2_SALT1]	12.5853	21.6675	1.72166
D0ZMT9	ATP synthase subunit b OS=Salmonella typhimurium (strain 14028s / SGSC 2262) GN=atpF PE=3 SV=1 - [D0ZMT9_SALT1]	25.9921	44.668	1.71852
D0ZQH5	NADH dehydrogenase subunit E OS=Salmonella typhimurium (strain 14028s / SGSC 2262) GN=nuoE PE=3 SV=1 - [D0ZQH5_SALT1]	1	1.69788	1.69788
D0ZS55	Divalent-cation tolerance protein CutA OS=Salmonella typhimurium (strain 14028s / SGSC 2262) GN=cutA PE=3 SV=1 - [D0ZS55_SALT1]	1	1.68558	1.68558
D0ZIK1	30S ribosomal protein S8 OS=Salmonella typhimurium (strain 14028s / SGSC 2262) GN=rpsH PE=3 SV=1 - [D0ZIK1_SALT1]	17.7355	29.8507	1.68311
D0ZSB9	Arginine transport system OS=Salmonella typhimurium (strain 14028s / SGSC 2262) GN=artI PE=3 SV=1 - [D0ZSB9_SALT1]	19.0446	31.9965	1.68008
D0ZQF4	Succinyl-CoA ligase [ADP-forming] subunit alpha OS=Salmonella typhimurium (strain 14028s / SGSC 2262) GN=sucD PE=3 SV=1 - [D0ZQF4_SALT1]	51.3286	86.1876	1.67914
D0ZRE8	Glutamine ABC transporter periplasmic protein OS=Salmonella typhimurium (strain 14028s / SGSC 2262) GN=glnH PE=3 SV=1 - [D0ZRE8_SALT1]	65.878	110.518	1.67761
D0ZLI5	Putative rhodanese-like sulfurtransferase OS=Salmonella typhimurium (strain 14028s / SGSC 2262) GN=yibN PE=4 SV=1 - [D0ZLI5_SALT1]	5.14443	8.57704	1.66725
D0ZPY0	Aldolase OS=Salmonella typhimurium (strain 14028s / SGSC 2262) GN=yneB PE=4 SV=1 - [D0ZPY0_SALT1]	10.0976	16.8152	1.66527
D0ZVI0	Lysozyme inhibitor OS=Salmonella typhimurium (strain 14028s / SGSC 2262) GN=pliC PE=4 SV=1 - [D0ZVI0_SALT1]	1	1.66411	1.66411
D0ZSI6	30S ribosomal protein S1 OS=Salmonella typhimurium (strain 14028s / SGSC 2262) GN=rpsA PE=3 SV=1 - [D0ZSI6_SALT1]	134.12	222.967	1.66245
D0ZMK4	UTP--glucose-1-phosphate uridylyltransferase subunit GalF OS=Salmonella typhimurium (strain 14028s / SGSC 2262) GN=galF PE=4 SV=1 - [D0ZMK4_SALT1]	3.72441	6.17377	1.65765
D0ZN27	Cytochrome o ubiquinol oxidase subunit II OS=Salmonella typhimurium (strain 14028s / SGSC 2262) GN=cyoA PE=4 SV=1 - [D0ZN27_SALT1]	15.6722	25.8871	1.65179
D0ZSZ5	ATP-dependent RNA helicase SrmB OS=Salmonella typhimurium (strain 14028s / SGSC 2262) GN=srmB PE=4 SV=1 - [D0ZSZ5_SALT1]	1.69436	2.76586	1.63239
D0ZMZ4	Nucleoside channel OS=Salmonella typhimurium (strain 14028s / SGSC 2262) GN=tsx PE=4 SV=1 - [D0ZMZ4_SALT1]	11.7442	19.1676	1.63209
D0ZIE5	Rod shape-determining protein OS=Salmonella typhimurium (strain 14028s / SGSC 2262) GN=mreB PE=4 SV=1 - [D0ZIE5_SALT1]	11.757	19.1299	1.6271
D0ZM40	Citrate synthase OS=Salmonella typhimurium (strain 14028s / SGSC 2262) GN=prpC PE=3 SV=1 - [D0ZM40_SALT1]	8.93521	14.4052	1.61218
D0ZQU2	Phosphoenolpyruvate-protein phosphotransferase OS=Salmonella typhimurium (strain 14028s / SGSC 2262) GN=ptsI PE=3 SV=1 - [D0ZQU2_SALT1]	55.139	88.7354	1.6093
D0ZQE5	Citrate synthase OS=Salmonella typhimurium (strain 14028s / SGSC 2262) GN=gltA PE=3 SV=1 - [D0ZQE5_SALT1]	149.438	238.969	1.59911
D0ZSB6	Arginine transport system component OS=Salmonella typhimurium (strain 14028s / SGSC 2262) GN=artJ PE=3 SV=1 - [D0ZSB6_SALT1]	1	1.59864	1.59864
D0ZWD6	Lysine--tRNA ligase OS=Salmonella typhimurium (strain 14028s / SGSC 2262) GN=lysS PE=3 SV=1 - [D0ZWD6_SALT1]	36.0703	57.648	1.59821
D0ZIC9	Malate dehydrogenase OS=Salmonella typhimurium (strain 14028s / SGSC 2262) GN=mdh PE=3 SV=1 - [D0ZIC9_SALT1]	178.613	284.458	1.59259
D0ZK47	Putative nucleotide-binding protein OS=Salmonella typhimurium (strain 14028s / SGSC 2262) GN=yebR PE=4 SV=1 - [D0ZK47_SALT1]	1	1.57941	1.57941
D0ZSW0	Uncharacterized protein OS=Salmonella typhimurium (strain 14028s / SGSC 2262) GN=STM14_3205 PE=4 SV=1 - [D0ZSW0_SALT1]	1.55996	2.46377	1.57938
D0ZIJ5	Protein translocase subunit SecY OS=Salmonella typhimurium (strain 14028s / SGSC 2262) GN=secY PE=3 SV=1 - [D0ZIJ5_SALT1]	1	1.57836	1.57836
D0ZNL0	Galactose transport protein OS=Salmonella typhimurium (strain 14028s / SGSC 2262) GN=mglB PE=4 SV=1 - [D0ZNL0_SALT1]	39.6819	62.5875	1.57723
D0ZVP6	CTP synthase OS=Salmonella typhimurium (strain 14028s / SGSC 2262) GN=pyrG PE=3 SV=1 - [D0ZVP6_SALT1]	10.3651	16.304	1.57298
D0ZV78	Two-component response regulator OS=Salmonella typhimurium (strain 14028s / SGSC 2262) GN=arcA PE=4 SV=1 - [D0ZV78_SALT1]	18.6673	29.3514	1.57234
D0ZRQ5	Thioredoxin-dependent thiol peroxidase OS=Salmonella typhimurium (strain 14028s / SGSC 2262) GN=bcp PE=4 SV=1 - [D0ZRQ5_SALT1]	17.6033	27.568	1.56607
D0ZIY1	DNA topoisomerase OS=Salmonella typhimurium (strain 14028s / SGSC 2262) GN=topA PE=3 SV=1 - [D0ZIY1_SALT1]	1	1.56575	1.56575
D0ZR81	2,3-bisphosphoglycerate-dependent phosphoglycerate mutase OS=Salmonella typhimurium (strain 14028s / SGSC 2262) GN=gpmA PE=3 SV=1 - [D0ZR81_SALT1]	53.1583	82.9815	1.56103
D0ZX96	ADP-ribose pyrophosphatase NudF OS=Salmonella typhimurium (strain 14028s / SGSC 2262) GN=nudF PE=3 SV=1 - [D0ZX96_SALT1]	1	1.56057	1.56057
D0ZU65	Putative inner membrane protein OS=Salmonella typhimurium (strain 14028s / SGSC 2262) GN=STM14_5404 PE=4 SV=1 - [D0ZU65_SALT1]	5.22957	8.07942	1.54495
D0ZJZ0	Pyruvate dehydrogenase E1 component OS=Salmonella typhimurium (strain 14028s / SGSC 2262) GN=aceE PE=3 SV=1 - [D0ZJZ0_SALT1]	58.3127	89.8134	1.5402
D0ZPV5	Superoxide dismutase OS=Salmonella typhimurium (strain 14028s / SGSC 2262) GN=sodA PE=3 SV=1 - [D0ZPV5_SALT1]	19.7361	30.359	1.53824
D0ZJZ1	Dihydrolipoamide acetyltransferase OS=Salmonella typhimurium (strain 14028s / SGSC 2262) GN=aceF PE=3 SV=1 - [D0ZJZ1_SALT1]	15.9834	24.5653	1.53693
D0ZK26	Mannose-specific enzyme IIC OS=Salmonella typhimurium (strain 14028s / SGSC 2262) GN=manY PE=4 SV=1 - [D0ZK26_SALT1]	21.2577	32.6579	1.53629
D0ZUP3	Acyl carrier protein OS=Salmonella typhimurium (strain 14028s / SGSC 2262) GN=acpP PE=3 SV=1 - [D0ZUP3_SALT1]	31.6206	48.4884	1.53345
D0ZS62	60 kDa chaperonin OS=Salmonella typhimurium (strain 14028s / SGSC 2262) GN=groL PE=3 SV=1 - [D0ZS62_SALT1]	351.155	535.169	1.52403
D0ZV61	Putative ABC transporter ATP-binding protein OS=Salmonella typhimurium (strain 14028s / SGSC 2262) GN=yjjK PE=3 SV=1 - [D0ZV61_SALT1]	35.3175	53.6798	1.51992
D0ZN26	Cytochrome o ubiquinol oxidase subunit I OS=Salmonella typhimurium (strain 14028s / SGSC 2262) GN=cyoB PE=3 SV=1 - [D0ZN26_SALT1]	10.3515	15.652	1.51205
D0ZLY2	Aminoacyl-histidine dipeptidase OS=Salmonella typhimurium (strain 14028s / SGSC 2262) GN=pepD PE=4 SV=1 - [D0ZLY2_SALT1]	31.8005	47.8973	1.50618
D0ZKE8	Oligopeptidase A OS=Salmonella typhimurium (strain 14028s / SGSC 2262) GN=prlC PE=3 SV=1 - [D0ZKE8_SALT1]	13.5817	20.3998	1.50201
D0ZIR2	Chaperone protein DnaK OS=Salmonella typhimurium (strain 14028s / SGSC 2262) GN=dnaK PE=3 SV=1 - [D0ZIR2_SALT1]	99.4528	149.105	1.49925
D0ZS77	Fumarate reductase iron-sulfur subunit OS=Salmonella typhimurium (strain 14028s / SGSC 2262) GN=frdB PE=4 SV=1 - [D0ZS77_SALT1]	39.2621	58.8586	1.49912
D0ZSP0	Serine hydroxymethyltransferase OS=Salmonella typhimurium (strain 14028s / SGSC 2262) GN=glyA PE=3 SV=1 - [D0ZSP0_SALT1]	22.5337	33.732	1.49696
D0ZLJ2	2-amino-3-ketobutyrate coenzyme A ligase OS=Salmonella typhimurium (strain 14028s / SGSC 2262) GN=kbl PE=3 SV=1 - [D0ZLJ2_SALT1]	25.8735	38.5715	1.49078
D0ZWI1	Transketolase OS=Salmonella typhimurium (strain 14028s / SGSC 2262) GN=tktA PE=4 SV=1 - [D0ZWI1_SALT1]	71.9212	107.2	1.49052
D0ZQB1	Phosphoglucomutase OS=Salmonella typhimurium (strain 14028s / SGSC 2262) GN=pgm PE=3 SV=1 - [D0ZQB1_SALT1]	43.404	64.5048	1.48615
D0ZQV3	50S ribosomal protein L7/L12 OS=Salmonella typhimurium (strain 14028s / SGSC 2262) GN=rplL PE=3 SV=1 - [D0ZQV3_SALT1]	101.653	150.306	1.47862
D0ZNW6	Xaa-Pro dipeptidase OS=Salmonella typhimurium (strain 14028s / SGSC 2262) GN=pepQ PE=3 SV=1 - [D0ZNW6_SALT1]	6.73425	9.9467	1.47703
D0ZVA9	Uncharacterized protein OS=Salmonella typhimurium (strain 14028s / SGSC 2262) GN=STM14_1428 PE=4 SV=1 - [D0ZVA9_SALT1]	13.8896	20.4086	1.46934
D0ZMK0	dTDP-4,deoxyrhamnose 3,5 epimerase OS=Salmonella typhimurium (strain 14028s / SGSC 2262) GN=rfbC PE=4 SV=1 - [D0ZMK0_SALT1]	3.06263	4.48163	1.46333
D0ZWX1	Putative outer membrane lipoprotein OS=Salmonella typhimurium (strain 14028s / SGSC 2262) GN=slyB PE=4 SV=1 - [D0ZWX1_SALT1]	15.6205	22.833	1.46173
D0ZNZ2	GTP-binding protein OS=Salmonella typhimurium (strain 14028s / SGSC 2262) GN=typA PE=4 SV=1 - [D0ZNZ2_SALT1]	5.91618	8.57043	1.44864
D0ZLI3	Protein-export protein SecB OS=Salmonella typhimurium (strain 14028s / SGSC 2262) GN=secB PE=3 SV=1 - [D0ZLI3_SALT1]	32.9268	47.5771	1.44494
D0ZXQ1	Outer membrane porin protein OmpD OS=Salmonella typhimurium (strain 14028s / SGSC 2262) GN=ompD PE=1 SV=1 - [OMPD_SALT1]	52.3963	75.6656	1.4441
D0ZLJ3	ADP-L-glycero-D-manno-heptose-6-epimerase OS=Salmonella typhimurium (strain 14028s / SGSC 2262) GN=rfaD PE=3 SV=1 - [D0ZLJ3_SALT1]	16.3248	23.5741	1.44407
D0ZKM7	Glycine--tRNA ligase beta subunit OS=Salmonella typhimurium (strain 14028s / SGSC 2262) GN=glyS PE=3 SV=1 - [D0ZKM7_SALT1]	28.991	41.8421	1.44328
D0ZL00	Lipoprotein OS=Salmonella typhimurium (strain 14028s / SGSC 2262) GN=metQ PE=3 SV=1 - [D0ZL00_SALT1]	22.227	32.0634	1.44254
D0ZKY0	Outer membrane protein assembly factor BamA OS=Salmonella typhimurium (strain 14028s / SGSC 2262) GN=bamA PE=3 SV=1 - [D0ZKY0_SALT1]	11.5856	16.7029	1.4417
D0ZK27	Mannose-specific PTS system protein IID OS=Salmonella typhimurium (strain 14028s / SGSC 2262) GN=manZ PE=4 SV=1 - [D0ZK27_SALT1]	49.2597	70.4539	1.43025
D0ZRQ3	4-hydroxy-tetrahydrodipicolinate synthase OS=Salmonella typhimurium (strain 14028s / SGSC 2262) GN=dapA PE=3 SV=1 - [D0ZRQ3_SALT1]	21.3697	30.5533	1.42975
D0ZMT6	ATP synthase gamma chain OS=Salmonella typhimurium (strain 14028s / SGSC 2262) GN=atpG PE=3 SV=1 - [D0ZMT6_SALT1]	17.4234	24.8488	1.42617
D0ZMS6	Phosphate-binding protein PstS OS=Salmonella typhimurium (strain 14028s / SGSC 2262) GN=pstS PE=3 SV=1 - [D0ZMS6_SALT1]	4.27807	6.09354	1.42437
D0ZXY3	Transcription elongation factor NusA OS=Salmonella typhimurium (strain 14028s / SGSC 2262) GN=nusA PE=4 SV=1 - [D0ZXY3_SALT1]	20.9591	29.6564	1.41497
D0ZRU8	Nucleoside diphosphate kinase OS=Salmonella typhimurium (strain 14028s / SGSC 2262) GN=ndk PE=3 SV=1 - [D0ZRU8_SALT1]	49.1753	68.9656	1.40244
D0ZQQ1	Long-chain fatty acid outer membrane transporter OS=Salmonella typhimurium (strain 14028s / SGSC 2262) GN=fadL PE=4 SV=1 - [D0ZQQ1_SALT1]	11.1094	15.5469	1.39944
D0ZSK8	Asparagine--tRNA ligase OS=Salmonella typhimurium (strain 14028s / SGSC 2262) GN=asnS PE=3 SV=1 - [D0ZSK8_SALT1]	24.6439	34.4261	1.39694
D0ZU08	Tricarboxylic transport OS=Salmonella typhimurium (strain 14028s / SGSC 2262) GN=STM14_3361 PE=4 SV=1 - [D0ZU08_SALT1]	16.6866	23.2173	1.39137
D0ZWX5	Tyrosine--tRNA ligase OS=Salmonella typhimurium (strain 14028s / SGSC 2262) GN=tyrS PE=3 SV=1 - [D0ZWX5_SALT1]	10.3199	14.3097	1.38661
D0ZY01	50S ribosomal protein L21 OS=Salmonella typhimurium (strain 14028s / SGSC 2262) GN=rplU PE=3 SV=1 - [D0ZY01_SALT1]	7.59402	10.5219	1.38555
D0ZW18	Glyceraldehyde-3-phosphate dehydrogenase OS=Salmonella typhimurium (strain 14028s / SGSC 2262) GN=gapA PE=3 SV=1 - [D0ZW18_SALT1]	203.89	281.9	1.38261
D0ZKW6	UPF0325 protein YaeH OS=Salmonella typhimurium (strain 14028s / SGSC 2262) GN=yaeH PE=3 SV=1 - [D0ZKW6_SALT1]	42.4828	58.6153	1.37974
D0ZN38	Transcriptional regulator HU subunit beta OS=Salmonella typhimurium (strain 14028s / SGSC 2262) GN=hupB PE=3 SV=1 - [D0ZN38_SALT1]	70.0252	96.6002	1.37951
D0ZWL3	L-asparaginase II OS=Salmonella typhimurium (strain 14028s / SGSC 2262) GN=ansB PE=3 SV=1 - [D0ZWL3_SALT1]	60.0605	82.7817	1.3783
D0ZJ40	Putative sulfur reduction protein OS=Salmonella typhimurium (strain 14028s / SGSC 2262) GN=ychN PE=4 SV=1 - [D0ZJ40_SALT1]	9.33992	12.8689	1.37784
D0ZN19	UPF0234 protein YajQ OS=Salmonella typhimurium (strain 14028s / SGSC 2262) GN=yajQ PE=3 SV=1 - [D0ZN19_SALT1]	21.8295	30.0147	1.37496
D0ZWQ1	Murein lipoprotein OS=Salmonella typhimurium (strain 14028s / SGSC 2262) GN=lpp PE=3 SV=1 - [D0ZWQ1_SALT1]	58.5817	80.5433	1.37489
D0ZQM3	Acetyl-coenzyme A carboxylase carboxyl transferase subunit beta OS=Salmonella typhimurium (strain 14028s / SGSC 2262) GN=accD PE=3 SV=1 - [D0ZQM3_SALT1]	6.03262	8.27944	1.37244
D0ZQN6	3-oxoacyl-(Acyl carrier protein) synthase I OS=Salmonella typhimurium (strain 14028s / SGSC 2262) GN=fabB PE=3 SV=1 - [D0ZQN6_SALT1]	31.5747	43.1737	1.36735
D0ZN37	Lon protease OS=Salmonella typhimurium (strain 14028s / SGSC 2262) GN=lon PE=3 SV=1 - [D0ZN37_SALT1]	22.6969	30.901	1.36146
D0ZQF2	Dihydrolipoamide acetyltransferase OS=Salmonella typhimurium (strain 14028s / SGSC 2262) GN=sucB PE=3 SV=1 - [D0ZQF2_SALT1]	33.9479	46.027	1.35581
D0ZKX4	Ribosome-recycling factor OS=Salmonella typhimurium (strain 14028s / SGSC 2262) GN=frr PE=3 SV=1 - [D0ZKX4_SALT1]	9.34305	12.6606	1.35508
D0ZJ71	Glutamate dehydrogenase OS=Salmonella typhimurium (strain 14028s / SGSC 2262) GN=STM14_2170 PE=3 SV=1 - [D0ZJ71_SALT1]	92.9446	124.946	1.34431
D0ZIB8	Enoyl-[acyl-carrier-protein] reductase [NADH] OS=Salmonella typhimurium (strain 14028s / SGSC 2262) GN=fabI PE=3 SV=1 - [D0ZIB8_SALT1]	25.2557	33.8222	1.33919
D0ZM39	2-methylisocitrate lyase OS=Salmonella typhimurium (strain 14028s / SGSC 2262) GN=prpB PE=4 SV=1 - [D0ZM39_SALT1]	11.6091	15.5442	1.33897
D0ZIP4	cAMP-regulatory protein OS=Salmonella typhimurium (strain 14028s / SGSC 2262) GN=crp PE=4 SV=1 - [D0ZIP4_SALT1]	26.7633	35.8191	1.33837
D0ZL46	Purine-binding chemotaxis protein OS=Salmonella typhimurium (strain 14028s / SGSC 2262) GN=cheW PE=4 SV=1 - [D0ZL46_SALT1]	4.16966	5.56854	1.33549
D0ZKB9	Aspartate--tRNA ligase OS=Salmonella typhimurium (strain 14028s / SGSC 2262) GN=aspS PE=3 SV=1 - [D0ZKB9_SALT1]	15.2536	20.3279	1.33266
D0ZK93	Putative inner membrane protein OS=Salmonella typhimurium (strain 14028s / SGSC 2262) GN=yebE PE=4 SV=1 - [D0ZK93_SALT1]	2.0893	2.75757	1.31985
D0ZTJ5	Outer membrane protein A OS=Salmonella typhimurium (strain 14028s / SGSC 2262) GN=ompA PE=1 SV=1 - [D0ZTJ5_SALT1]	127.813	168.691	1.31983
D0ZJD0	Phosphoenolpyruvate carboxykinase [ATP] OS=Salmonella typhimurium (strain 14028s / SGSC 2262) GN=pckA PE=3 SV=1 - [D0ZJD0_SALT1]	166.837	219.935	1.31826
D0ZQJ2	Phosphate acetyltransferase OS=Salmonella typhimurium (strain 14028s / SGSC 2262) GN=pta PE=3 SV=1 - [D0ZQJ2_SALT1]	80.1428	105.529	1.31676
D0ZSK4	Aromatic amino acid aminotransferase OS=Salmonella typhimurium (strain 14028s / SGSC 2262) GN=aspC PE=3 SV=1 - [D0ZSK4_SALT1]	44.1378	57.543	1.30371
D0ZTS8	50S ribosomal protein L19 OS=Salmonella typhimurium (strain 14028s / SGSC 2262) GN=rplS PE=3 SV=1 - [D0ZTS8_SALT1]	23.2157	30.2405	1.30259
D0ZMR9	Putative oxidoreductase OS=Salmonella typhimurium (strain 14028s / SGSC 2262) GN=yieF PE=4 SV=1 - [D0ZMR9_SALT1]	17.9464	23.2521	1.29564
D0ZJ58	Translation-associated GTPase OS=Salmonella typhimurium (strain 14028s / SGSC 2262) GN=ychF PE=4 SV=1 - [D0ZJ58_SALT1]	4.96409	6.40762	1.2908
D0ZW16	Aldose 1-epimerase OS=Salmonella typhimurium (strain 14028s / SGSC 2262) GN=yeaD PE=4 SV=1 - [D0ZW16_SALT1]	16.4373	21.1831	1.28872
D0ZJ22	UTP--glucose-1-phosphate uridylyltransferase subunit GalU OS=Salmonella typhimurium (strain 14028s / SGSC 2262) GN=galU PE=4 SV=1 - [D0ZJ22_SALT1]	11.424	14.719	1.28843
D0ZJR9	Chaperone SurA OS=Salmonella typhimurium (strain 14028s / SGSC 2262) GN=surA PE=1 SV=1 - [D0ZJR9_SALT1]	10.0299	12.8773	1.28389
D0ZXZ5	Transcription elongation factor GreA OS=Salmonella typhimurium (strain 14028s / SGSC 2262) GN=greA PE=3 SV=1 - [D0ZXZ5_SALT1]	7.55567	9.67471	1.28046
D0ZPB3	Putative universal stress protein OS=Salmonella typhimurium (strain 14028s / SGSC 2262) GN=ybdQ PE=4 SV=1 - [D0ZPB3_SALT1]	39.8483	50.9422	1.2784
D0ZS57	Aspartate ammonia-lyase OS=Salmonella typhimurium (strain 14028s / SGSC 2262) GN=aspA PE=4 SV=1 - [D0ZS57_SALT1]	110.993	141.585	1.27561
D0ZIQ6	Transaldolase OS=Salmonella typhimurium (strain 14028s / SGSC 2262) GN=talB PE=3 SV=1 - [D0ZIQ6_SALT1]	74.3855	94.8832	1.27556
D0ZIV4	Isoleucine--tRNA ligase OS=Salmonella typhimurium (strain 14028s / SGSC 2262) GN=ileS PE=3 SV=1 - [D0ZIV4_SALT1]	20.8004	26.4136	1.26986
D0ZS78	Fumarate reductase flavoprotein subunit OS=Salmonella typhimurium (strain 14028s / SGSC 2262) GN=frdA PE=4 SV=1 - [D0ZS78_SALT1]	22.8778	29.0146	1.26824
D0ZQU1	Phosphohistidinoprotein-hexose phosphotransferase component of PTS system (Hpr) OS=Salmonella typhimurium (strain 14028s / SGSC 2262) GN=ptsH PE=4 SV=1 - [D0ZQU1_SALT1]	21.2673	26.935	1.2665
D0ZQT7	Cysteine synthase OS=Salmonella typhimurium (strain 14028s / SGSC 2262) GN=cysK PE=3 SV=1 - [D0ZQT7_SALT1]	26.1728	32.8263	1.25421
D0ZUA7	Methyl-accepting chemotaxis protein I OS=Salmonella typhimurium (strain 14028s / SGSC 2262) GN=tsr PE=4 SV=1 - [D0ZUA7_SALT1]	43.7272	54.5865	1.24834
D0ZQ65	Uncharacterized protein OS=Salmonella typhimurium (strain 14028s / SGSC 2262) GN=ybeL PE=4 SV=1 - [D0ZQ65_SALT1]	1.93259	2.39064	1.23701
D0ZTR8	Translation inhibitor protein RaiA OS=Salmonella typhimurium (strain 14028s / SGSC 2262) GN=yfiA PE=4 SV=1 - [D0ZTR8_SALT1]	27.0015	33.0603	1.22439
D0ZKY8	Acetyl-coenzyme A carboxylase carboxyl transferase subunit alpha OS=Salmonella typhimurium (strain 14028s / SGSC 2262) GN=accA PE=3 SV=1 - [D0ZKY8_SALT1]	13.2529	16.1921	1.22178
D0ZRU3	Histidine--tRNA ligase OS=Salmonella typhimurium (strain 14028s / SGSC 2262) GN=hisS PE=3 SV=1 - [D0ZRU3_SALT1]	3.96081	4.83713	1.22125
D0ZQU9	Transcription termination/antitermination protein nusG OS=Salmonella typhimurium (strain 14028s / SGSC 2262) GN=nusG PE=3 SV=1 - [D0ZQU9_SALT1]	11.0063	13.4011	1.21758
D0ZT13	Adenylosuccinate synthetase OS=Salmonella typhimurium (strain 14028s / SGSC 2262) GN=purA PE=3 SV=1 - [D0ZT13_SALT1]	62.4407	75.7184	1.21264
D0ZW72	Threonine--tRNA ligase OS=Salmonella typhimurium (strain 14028s / SGSC 2262) GN=thrS PE=3 SV=1 - [D0ZW72_SALT1]	11.393	13.7491	1.2068
D0ZJ43	2-dehydro-3-deoxyphosphooctonate aldolase OS=Salmonella typhimurium (strain 14028s / SGSC 2262) GN=kdsA PE=3 SV=1 - [D0ZJ43_SALT1]	35.0476	42.2569	1.2057
D0ZY19	Putative sigma(54) modulation protein OS=Salmonella typhimurium (strain 14028s / SGSC 2262) GN=yhbH PE=4 SV=1 - [D0ZY19_SALT1]	4.13058	4.94614	1.19744
D0ZWF1	Glycine dehydrogenase [decarboxylating] OS=Salmonella typhimurium (strain 14028s / SGSC 2262) GN=gcvP PE=3 SV=1 - [D0ZWF1_SALT1]	8.59445	10.2321	1.19055
D0ZMT5	ATP synthase subunit beta OS=Salmonella typhimurium (strain 14028s / SGSC 2262) GN=atpD PE=3 SV=1 - [D0ZMT5_SALT1]	146.302	173.882	1.18851
D0ZKC9	Arginine--tRNA ligase OS=Salmonella typhimurium (strain 14028s / SGSC 2262) GN=argS PE=3 SV=1 - [D0ZKC9_SALT1]	21.502	25.533	1.18748
D0ZXX7	Polyribonucleotide nucleotidyltransferase OS=Salmonella typhimurium (strain 14028s / SGSC 2262) GN=pnp PE=3 SV=1 - [D0ZXX7_SALT1]	52.5055	62.1427	1.18355
D0ZMT7	ATP synthase subunit alpha OS=Salmonella typhimurium (strain 14028s / SGSC 2262) GN=atpA PE=3 SV=1 - [D0ZMT7_SALT1]	113.662	134.252	1.18115
D0ZQV5	DNA-directed RNA polymerase OS=Salmonella typhimurium (strain 14028s / SGSC 2262) GN=rpoC PE=3 SV=1 - [D0ZQV5_SALT1]	102.495	121.03	1.18085
D0ZUQ1	Glucose-specific PTS system IIBC components OS=Salmonella typhimurium (strain 14028s / SGSC 2262) GN=ptsG PE=4 SV=1 - [D0ZUQ1_SALT1]	7.561	8.8921	1.17605
D0ZQU3	Glucose-specific PTS system component OS=Salmonella typhimurium (strain 14028s / SGSC 2262) GN=crr PE=4 SV=1 - [D0ZQU3_SALT1]	33.8525	39.7962	1.17558
D0ZMJ6	CDP-6-deoxy-D-xylo-4-hexulose-3-dehydrase OS=Salmonella typhimurium (strain 14028s / SGSC 2262) GN=rfbH PE=3 SV=1 - [D0ZMJ6_SALT1]	61.9258	72.2413	1.16658
D0ZJH4	Aspartate-semialdehyde dehydrogenase OS=Salmonella typhimurium (strain 14028s / SGSC 2262) GN=asd PE=3 SV=1 - [D0ZJH4_SALT1]	12.0556	13.9388	1.15621
D0ZNP6	Transcription termination factor Rho OS=Salmonella typhimurium (strain 14028s / SGSC 2262) GN=rho PE=3 SV=1 - [D0ZNP6_SALT1]	57.3042	66.1439	1.15426
D0ZNP5	Thioredoxin OS=Salmonella typhimurium (strain 14028s / SGSC 2262) GN=trxA PE=3 SV=1 - [D0ZNP5_SALT1]	23.3306	26.8572	1.15116
D0ZUP4	3-oxoacyl-[acyl-carrier-protein] synthase 2 OS=Salmonella typhimurium (strain 14028s / SGSC 2262) GN=fabF PE=3 SV=1 - [D0ZUP4_SALT1]	17.2431	19.7005	1.14252
D0ZIN1	Peptidyl-prolyl cis-trans isomerase OS=Salmonella typhimurium (strain 14028s / SGSC 2262) GN=slyD PE=4 SV=1 - [D0ZIN1_SALT1]	12.2071	13.9283	1.141
D0ZPY9	Glycerol kinase OS=Salmonella typhimurium (strain 14028s / SGSC 2262) GN=glpK PE=3 SV=1 - [D0ZPY9_SALT1]	169.953	193.468	1.13836
D0ZIM9	Peptidyl-prolyl cis-trans isomerase OS=Salmonella typhimurium (strain 14028s / SGSC 2262) GN=fkpA PE=4 SV=1 - [D0ZIM9_SALT1]	23.6781	26.881	1.13527
D0ZQV4	DNA-directed RNA polymerase subunit beta OS=Salmonella typhimurium (strain 14028s / SGSC 2262) GN=rpoB PE=3 SV=1 - [D0ZQV4_SALT1]	146.141	165.718	1.13396
D0ZPK7	Outer membrane porin protein C OS=Salmonella typhimurium (strain 14028s / SGSC 2262) GN=ompC PE=3 SV=1 - [D0ZPK7_SALT1]	28.3451	31.9414	1.12688
D0ZW79	Integration host factor subunit alpha OS=Salmonella typhimurium (strain 14028s / SGSC 2262) GN=ihfA PE=3 SV=1 - [D0ZW79_SALT1]	7.0057	7.88852	1.12601
D0ZR70	Phospho-2-dehydro-3-deoxyheptonate aldolase OS=Salmonella typhimurium (strain 14028s / SGSC 2262) GN=aroG PE=3 SV=1 - [D0ZR70_SALT1]	5.37338	6.02586	1.12143
D0ZSH5	Pyruvate formate lyase I OS=Salmonella typhimurium (strain 14028s / SGSC 2262) GN=pflB PE=3 SV=1 - [D0ZSH5_SALT1]	82.919	92.774	1.11885
D0ZXY2	Translation initiation factor IF-2 OS=Salmonella typhimurium (strain 14028s / SGSC 2262) GN=infB PE=3 SV=1 - [D0ZXY2_SALT1]	60.6628	67.4895	1.11253
D0ZSG4	Serine--tRNA ligase OS=Salmonella typhimurium (strain 14028s / SGSC 2262) GN=serS PE=3 SV=1 - [D0ZSG4_SALT1]	30.6565	33.6108	1.09637
D0ZMI7	6-phosphogluconate dehydrogenase, decarboxylating OS=Salmonella typhimurium (strain 14028s / SGSC 2262) GN=gnd PE=3 SV=1 - [D0ZMI7_SALT1]	71.4886	78.3442	1.0959
D0ZPZ2	Cell division protein ZapB OS=Salmonella typhimurium (strain 14028s / SGSC 2262) GN=yiiU PE=3 SV=1 - [D0ZPZ2_SALT1]	5.08761	5.5742	1.09564
D0ZRR3	Uracil phosphoribosyltransferase OS=Salmonella typhimurium (strain 14028s / SGSC 2262) GN=upp PE=3 SV=1 - [D0ZRR3_SALT1]	21.1257	22.7993	1.07922
D0ZP82	Outer membrane receptor FepA OS=Salmonella typhimurium (strain 14028s / SGSC 2262) GN=fepA PE=3 SV=1 - [D0ZP82_SALT1]	8.08648	8.70443	1.07642
D0ZP95	2,3-dihydro-2,3-dihydroxybenzoate synthetase OS=Salmonella typhimurium (strain 14028s / SGSC 2262) GN=entB PE=4 SV=1 - [D0ZP95_SALT1]	37.6764	40.3228	1.07024
D0ZJ54	Ribose-phosphate pyrophosphokinase OS=Salmonella typhimurium (strain 14028s / SGSC 2262) GN=prsA PE=3 SV=1 - [D0ZJ54_SALT1]	43.7425	46.7795	1.06943
D0ZWZ5	Mannose-6-phosphate isomerase OS=Salmonella typhimurium (strain 14028s / SGSC 2262) GN=manA PE=3 SV=1 - [D0ZWZ5_SALT1]	9.76448	10.3496	1.05992
D0ZJ17	Bifunctional acetaldehyde-CoA/alcohol dehydrogenase OS=Salmonella typhimurium (strain 14028s / SGSC 2262) GN=adhE PE=4 SV=1 - [D0ZJ17_SALT1]	120.263	126.645	1.05307
D0ZPS8	Formate dehydrogenase-O beta subunit OS=Salmonella typhimurium (strain 14028s / SGSC 2262) GN=fdoH PE=4 SV=1 - [D0ZPS8_SALT1]	1.75582	1.8389	1.04731
D0ZS61	10 kDa chaperonin OS=Salmonella typhimurium (strain 14028s / SGSC 2262) GN=groS PE=3 SV=1 - [D0ZS61_SALT1]	42.193	44.1168	1.0456
D0ZQF3	Succinyl-CoA ligase [ADP-forming] subunit beta OS=Salmonella typhimurium (strain 14028s / SGSC 2262) GN=sucC PE=3 SV=1 - [D0ZQF3_SALT1]	124.538	130.097	1.04463
D0ZQJ1	Acetate kinase OS=Salmonella typhimurium (strain 14028s / SGSC 2262) GN=ackA PE=3 SV=1 - [D0ZQJ1_SALT1]	46.9831	49.0404	1.04379
D0ZKA4	Pyruvate kinase OS=Salmonella typhimurium (strain 14028s / SGSC 2262) GN=pykA PE=3 SV=1 - [D0ZKA4_SALT1]	9.76198	10.0446	1.02895
D0ZQX4	Transcriptional regulator HU subunit alpha OS=Salmonella typhimurium (strain 14028s / SGSC 2262) GN=hupA PE=3 SV=1 - [D0ZQX4_SALT1]	87.6407	90.1612	1.02876
D0ZRE6	Glutamine ABC transporter ATP-binding protein OS=Salmonella typhimurium (strain 14028s / SGSC 2262) GN=glnQ PE=3 SV=1 - [D0ZRE6_SALT1]	11.0581	11.3635	1.02762
D0ZQA4	Ferric uptake regulator OS=Salmonella typhimurium (strain 14028s / SGSC 2262) GN=fur PE=4 SV=1 - [D0ZQA4_SALT1]	9.07747	9.32112	1.02684
D0ZWH2	Fructose-bisphosphate aldolase OS=Salmonella typhimurium (strain 14028s / SGSC 2262) GN=fba PE=4 SV=1 - [D0ZWH2_SALT1]	100.776	103.457	1.02661
D0ZNZ0	Glutamine synthetase OS=Salmonella typhimurium (strain 14028s / SGSC 2262) GN=glnA PE=3 SV=1 - [D0ZNZ0_SALT1]	44.6167	45.794	1.02639
D0ZIF4	Acetyl-CoA carboxylase biotin carboxylase subunit OS=Salmonella typhimurium (strain 14028s / SGSC 2262) GN=accC PE=4 SV=1 - [D0ZIF4_SALT1]	21.028	21.5212	1.02346
D0ZQ95	Glutamine--tRNA ligase OS=Salmonella typhimurium (strain 14028s / SGSC 2262) GN=glnS PE=3 SV=1 - [D0ZQ95_SALT1]	16.7335	17.104	1.02214
D0ZK25	Mannose-specific enzyme IIAB OS=Salmonella typhimurium (strain 14028s / SGSC 2262) GN=manX PE=4 SV=1 - [D0ZK25_SALT1]	96.6346	98.7341	1.02173
D0ZIM2	Elongation factor G OS=Salmonella typhimurium (strain 14028s / SGSC 2262) GN=fusA PE=3 SV=1 - [D0ZIM2_SALT1]	208.97	213.424	1.02131
D0ZN75	Chaperone protein HtpG OS=Salmonella typhimurium (strain 14028s / SGSC 2262) GN=htpG PE=3 SV=1 - [D0ZN75_SALT1]	59.1801	60.4258	1.02105
D0ZPG4	UPF0352 protein YejL OS=Salmonella typhimurium (strain 14028s / SGSC 2262) GN=yejL PE=3 SV=1 - [D0ZPG4_SALT1]	12.6688	12.8672	1.01566
D0ZQ60	Leucine--tRNA ligase OS=Salmonella typhimurium (strain 14028s / SGSC 2262) GN=leuS PE=3 SV=1 - [D0ZQ60_SALT1]	5.69816	5.78625	1.01546
D0ZXZ2	ATP-dependent zinc metalloprotease FtsH OS=Salmonella typhimurium (strain 14028s / SGSC 2262) GN=hflB PE=3 SV=1 - [D0ZXZ2_SALT1]	16.5758	16.7626	1.01127
D0ZXY8	Phosphoglucosamine mutase OS=Salmonella typhimurium (strain 14028s / SGSC 2262) GN=glmM PE=3 SV=1 - [D0ZXY8_SALT1]	3.08246	3.10916	1.00866
D0ZTY6	Flagellin OS=Salmonella typhimurium (strain 14028s / SGSC 2262) GN=fljB PE=4 SV=1 - [D0ZTY6_SALT1]	137.567	138.719	1.00838
D0ZW73	Translation initiation factor IF-3 OS=Salmonella typhimurium (strain 14028s / SGSC 2262) GN=infC PE=3 SV=1 - [D0ZW73_SALT1]	15.4473	15.4764	1.00188
D0ZV48	DNA mismatch repair protein MutS OS=Salmonella typhimurium (strain 14028s / SGSC 2262) GN=mutS PE=3 SV=1 - [D0ZV48_SALT1]	3.08947	3.08358	0.998094
D0ZIJ0	DNA-directed RNA polymerase subunit alpha OS=Salmonella typhimurium (strain 14028s / SGSC 2262) GN=rpoA PE=3 SV=1 - [D0ZIJ0_SALT1]	96.4091	96.1716	0.997537
D0ZWH3	Phosphoglycerate kinase OS=Salmonella typhimurium (strain 14028s / SGSC 2262) GN=pgk PE=3 SV=1 - [D0ZWH3_SALT1]	178.067	176.726	0.992466
D0ZIM1	Elongation factor Tu OS=Salmonella typhimurium (strain 14028s / SGSC 2262) GN=tuf_1 PE=3 SV=1 - [D0ZIM1_SALT1]	367.867	364.556	0.990999
D0ZWV1	Riboflavin synthase subunit alpha OS=Salmonella typhimurium (strain 14028s / SGSC 2262) GN=ribE PE=4 SV=1 - [D0ZWV1_SALT1]	5.93672	5.83334	0.982586
D0ZUN2	Ribonuclease E OS=Salmonella typhimurium (strain 14028s / SGSC 2262) GN=rne PE=4 SV=1 - [D0ZUN2_SALT1]	11.1481	10.9128	0.9789
D0ZRR0	Putative arsenate reductase OS=Salmonella typhimurium (strain 14028s / SGSC 2262) GN=yfgD PE=4 SV=1 - [D0ZRR0_SALT1]	3.38558	3.29393	0.972929
D0ZNR2	Putative uroporphyrinogen III C-methyltransferase OS=Salmonella typhimurium (strain 14028s / SGSC 2262) GN=hemX PE=4 SV=1 - [D0ZNR2_SALT1]	6.31263	6.13581	0.971989
D0ZXS1	Putative periplasmic protein OS=Salmonella typhimurium (strain 14028s / SGSC 2262) GN=STM14_1918 PE=4 SV=1 - [D0ZXS1_SALT1]	56.6347	54.9513	0.970276
D0ZPM1	Ribonucleoside-diphosphate reductase OS=Salmonella typhimurium (strain 14028s / SGSC 2262) GN=nrdA PE=3 SV=1 - [D0ZPM1_SALT1]	13.0053	12.517	0.962454
D0ZSI7	Integration host factor subunit beta OS=Salmonella typhimurium (strain 14028s / SGSC 2262) GN=ihfB PE=3 SV=1 - [D0ZSI7_SALT1]	7.58071	7.28779	0.96136
D0ZJW7	Cell division protein FtsZ OS=Salmonella typhimurium (strain 14028s / SGSC 2262) GN=ftsZ PE=3 SV=1 - [D0ZJW7_SALT1]	36.3384	34.3252	0.944599
D0ZVJ0	Putative ABC transporter periplasmic binding protein OS=Salmonella typhimurium (strain 14028s / SGSC 2262) GN=STM14_1515 PE=4 SV=1 - [D0ZVJ0_SALT1]	24.9192	23.3927	0.938743
D0ZPY3	Triosephosphate isomerase OS=Salmonella typhimurium (strain 14028s / SGSC 2262) GN=tpiA PE=3 SV=1 - [D0ZPY3_SALT1]	28.0218	26.1669	0.933807
D0ZJ20	Global DNA-binding transcriptional dual regulator H-NS OS=Salmonella typhimurium (strain 14028s / SGSC 2262) GN=hns PE=4 SV=1 - [D0ZJ20_SALT1]	113.514	105.628	0.930532
D0ZRU1	Outer membrane protein assembly factor BamB OS=Salmonella typhimurium (strain 14028s / SGSC 2262) GN=yfgL PE=3 SV=1 - [D0ZRU1_SALT1]	16.3458	15.1938	0.929525
D0ZKX2	Elongation factor Ts OS=Salmonella typhimurium (strain 14028s / SGSC 2262) GN=tsf PE=3 SV=1 - [D0ZKX2_SALT1]	63.0287	58.5088	0.928289
D0ZXC6	RNA polymerase sigma factor OS=Salmonella typhimurium (strain 14028s / SGSC 2262) GN=rpoD PE=3 SV=1 - [D0ZXC6_SALT1]	3.72691	3.43431	0.921489
D0ZWX0	Transcriptional regulator SlyA OS=Salmonella typhimurium (strain 14028s / SGSC 2262) GN=slyA PE=3 SV=1 - [D0ZWX0_SALT1]	4.75529	4.3757	0.920175
D0ZTB4	Putative translation initiation inhibitor OS=Salmonella typhimurium (strain 14028s / SGSC 2262) GN=yjgF PE=4 SV=1 - [D0ZTB4_SALT1]	44.4027	40.6125	0.91464
D0ZQ35	DNA-binding transcriptional regulator OxyR OS=Salmonella typhimurium (strain 14028s / SGSC 2262) GN=oxyR PE=4 SV=1 - [D0ZQ35_SALT1]	5.36964	4.91078	0.914547
D0ZN77	Adenylate kinase OS=Salmonella typhimurium (strain 14028s / SGSC 2262) GN=adk PE=3 SV=1 - [D0ZN77_SALT1]	29.4806	26.8669	0.911339
D0ZU24	DNA binding protein, nucleoid-associated OS=Salmonella typhimurium (strain 14028s / SGSC 2262) GN=stpA PE=4 SV=1 - [D0ZU24_SALT1]	14.0654	12.7954	0.90971
D0ZIL5	50S ribosomal protein L3 OS=Salmonella typhimurium (strain 14028s / SGSC 2262) GN=rplC PE=3 SV=1 - [D0ZIL5_SALT1]	32.6118	29.1765	0.89466
D0ZLM8	DNA-directed RNA polymerase subunit omega OS=Salmonella typhimurium (strain 14028s / SGSC 2262) GN=rpoZ PE=3 SV=1 - [D0ZLM8_SALT1]	18.5583	16.6016	0.894564
D0ZQG6	Protein TolB OS=Salmonella typhimurium (strain 14028s / SGSC 2262) GN=tolB PE=3 SV=1 - [D0ZQG6_SALT1]	11.0128	9.84929	0.894348
D0ZQV1	50S ribosomal protein L1 OS=Salmonella typhimurium (strain 14028s / SGSC 2262) GN=rplA PE=3 SV=1 - [D0ZQV1_SALT1]	57.8412	51.6458	0.892888
D0ZT46	Peptidyl-prolyl cis-trans isomerase OS=Salmonella typhimurium (strain 14028s / SGSC 2262) GN=fklB PE=4 SV=1 - [D0ZT46_SALT1]	22.208	19.7663	0.890055
D0ZW77	Phenylalanine--tRNA ligase alpha subunit OS=Salmonella typhimurium (strain 14028s / SGSC 2262) GN=pheS PE=3 SV=1 - [D0ZW77_SALT1]	7.40931	6.54816	0.883775
D0ZRQ1	Phosphoribosylaminoimidazole-succinocarboxamide synthase OS=Salmonella typhimurium (strain 14028s / SGSC 2262) GN=purC PE=3 SV=1 - [D0ZRQ1_SALT1]	19.9058	17.5631	0.882311
D0ZKX1	30S ribosomal protein S2 OS=Salmonella typhimurium (strain 14028s / SGSC 2262) GN=rpsB PE=3 SV=1 - [D0ZKX1_SALT1]	45.8207	39.9667	0.87224
D0ZR32	Glucose-6-phosphate isomerase OS=Salmonella typhimurium (strain 14028s / SGSC 2262) GN=pgi PE=3 SV=1 - [D0ZR32_SALT1]	23.9753	20.9084	0.872081
D0ZIJ2	30S ribosomal protein S11 OS=Salmonella typhimurium (strain 14028s / SGSC 2262) GN=rpsK PE=3 SV=1 - [D0ZIJ2_SALT1]	21.3667	18.4643	0.864161
D0ZK33	Cold shock-like protein CspC OS=Salmonella typhimurium (strain 14028s / SGSC 2262) GN=cspC PE=3 SV=1 - [D0ZK33_SALT1]	30.785	26.5145	0.86128
D0ZW78	Phenylalanine--tRNA ligase beta subunit OS=Salmonella typhimurium (strain 14028s / SGSC 2262) GN=pheT PE=3 SV=1 - [D0ZW78_SALT1]	12.8534	11.0225	0.857555
D0ZSW6	Uncharacterized protein OS=Salmonella typhimurium (strain 14028s / SGSC 2262) GN=STM14_3211 PE=4 SV=1 - [D0ZSW6_SALT1]	8.05748	6.88667	0.854694
D0ZPM6	Glycerophosphodiester phosphodiesterase OS=Salmonella typhimurium (strain 14028s / SGSC 2262) GN=glpQ PE=4 SV=1 - [D0ZPM6_SALT1]	45.5429	38.4729	0.844761
D0ZMY8	Protein translocase subunit SecD OS=Salmonella typhimurium (strain 14028s / SGSC 2262) GN=secD PE=3 SV=1 - [D0ZMY8_SALT1]	4.09688	3.45907	0.844317
D0ZUV1	Alanine--tRNA ligase OS=Salmonella typhimurium (strain 14028s / SGSC 2262) GN=alaS PE=3 SV=1 - [D0ZUV1_SALT1]	47.0823	38.7774	0.82361
D0ZKW4	Serine endoprotease OS=Salmonella typhimurium (strain 14028s / SGSC 2262) GN=htrA PE=4 SV=1 - [D0ZKW4_SALT1]	16.6248	13.5307	0.813888
D0ZIK3	50S ribosomal protein L5 OS=Salmonella typhimurium (strain 14028s / SGSC 2262) GN=rplE PE=3 SV=1 - [D0ZIK3_SALT1]	40.9456	33.2401	0.811811
D0ZKT5	RNA polymerase-binding transcription factor DksA OS=Salmonella typhimurium (strain 14028s / SGSC 2262) GN=dksA PE=3 SV=1 - [D0ZKT5_SALT1]	11.1659	8.97178	0.803501
D0ZY50	Serine endoprotease OS=Salmonella typhimurium (strain 14028s / SGSC 2262) GN=degQ PE=4 SV=1 - [D0ZY50_SALT1]	7.3248	5.88092	0.802878
D0ZY47	50S ribosomal protein L13 OS=Salmonella typhimurium (strain 14028s / SGSC 2262) GN=rplM PE=3 SV=1 - [D0ZY47_SALT1]	18.1599	14.4829	0.79752
D0ZIM3	30S ribosomal protein S7 OS=Salmonella typhimurium (strain 14028s / SGSC 2262) GN=rpsG PE=3 SV=1 - [D0ZIM3_SALT1]	68.881	54.5164	0.791458
D0ZRS7	Inosine-5'-monophosphate dehydrogenase OS=Salmonella typhimurium (strain 14028s / SGSC 2262) GN=guaB PE=3 SV=1 - [D0ZRS7_SALT1]	36.9813	28.7073	0.776266
D0ZVP5	Enolase OS=Salmonella typhimurium (strain 14028s / SGSC 2262) GN=eno PE=3 SV=1 - [D0ZVP5_SALT1]	156.551	117.959	0.753491
D0ZIK0	50S ribosomal protein L6 OS=Salmonella typhimurium (strain 14028s / SGSC 2262) GN=rplF PE=3 SV=1 - [D0ZIK0_SALT1]	44.9129	33.7932	0.752417
D0ZQ01	50S ribosomal protein L31 OS=Salmonella typhimurium (strain 14028s / SGSC 2262) GN=rpmE PE=3 SV=1 - [D0ZQ01_SALT1]	8.55888	6.40629	0.748496
D0ZUP1	Malonyl CoA-acyl carrier protein transacylase OS=Salmonella typhimurium (strain 14028s / SGSC 2262) GN=fabD PE=3 SV=1 - [D0ZUP1_SALT1]	9.06706	6.75881	0.745424
D0ZIJ3	30S ribosomal protein S13 OS=Salmonella typhimurium (strain 14028s / SGSC 2262) GN=rpsM PE=3 SV=1 - [D0ZIJ3_SALT1]	32.4441	24.1682	0.744918
D0ZWQ2	Pyruvate kinase OS=Salmonella typhimurium (strain 14028s / SGSC 2262) GN=pykF PE=3 SV=1 - [D0ZWQ2_SALT1]	55.7535	41.4837	0.744055
D0ZIJ8	30S ribosomal protein S5 OS=Salmonella typhimurium (strain 14028s / SGSC 2262) GN=rpsE PE=3 SV=1 - [D0ZIJ8_SALT1]	39.8638	29.2944	0.734862
D0ZQ92	Glucosamine-6-phosphate deaminase OS=Salmonella typhimurium (strain 14028s / SGSC 2262) GN=nagB PE=3 SV=1 - [D0ZQ92_SALT1]	14.6772	10.7333	0.73129
D0ZIL2	50S ribosomal protein L2 OS=Salmonella typhimurium (strain 14028s / SGSC 2262) GN=rplB PE=3 SV=1 - [D0ZIL2_SALT1]	36.8713	26.801	0.726881
D0ZT40	30S ribosomal protein S6 OS=Salmonella typhimurium (strain 14028s / SGSC 2262) GN=rpsF PE=3 SV=1 - [D0ZT40_SALT1]	38.0792	27.1608	0.713272
D0ZT43	50S ribosomal protein L9 OS=Salmonella typhimurium (strain 14028s / SGSC 2262) GN=rplI PE=3 SV=1 - [D0ZT43_SALT1]	33.8702	24.0744	0.710785
D0ZUN3	Pseudouridine synthase OS=Salmonella typhimurium (strain 14028s / SGSC 2262) GN=rluC PE=3 SV=1 - [D0ZUN3_SALT1]	3.85608	2.72917	0.707757
D0ZJ00	Outer membrane protein W OS=Salmonella typhimurium (strain 14028s / SGSC 2262) GN=ompW PE=4 SV=1 - [D0ZJ00_SALT1]	16.0806	11.3481	0.705702
D0ZT47	D-alanine/D-serine/glycine permease OS=Salmonella typhimurium (strain 14028s / SGSC 2262) GN=cycA PE=4 SV=1 - [D0ZT47_SALT1]	5.01775	3.537	0.704899
D0ZJD4	Putative RNase R OS=Salmonella typhimurium (strain 14028s / SGSC 2262) GN=yhgF PE=4 SV=1 - [D0ZJD4_SALT1]	6.15633	4.3386	0.704738
D0ZLI4	Glutaredoxin 3 OS=Salmonella typhimurium (strain 14028s / SGSC 2262) GN=grxC PE=4 SV=1 - [D0ZLI4_SALT1]	8.3702	5.88655	0.703274
D0ZIL4	50S ribosomal protein L4 OS=Salmonella typhimurium (strain 14028s / SGSC 2262) GN=rplD PE=3 SV=1 - [D0ZIL4_SALT1]	68.2362	47.9706	0.703008
D0ZNM5	Colicin I receptor OS=Salmonella typhimurium (strain 14028s / SGSC 2262) GN=cirA PE=3 SV=1 - [D0ZNM5_SALT1]	69.1612	47.1953	0.682395
D0ZIJ1	30S ribosomal protein S4 OS=Salmonella typhimurium (strain 14028s / SGSC 2262) GN=rpsD PE=3 SV=1 - [D0ZIJ1_SALT1]	48.1622	32.716	0.679288
D0ZQV2	50S ribosomal protein L10 OS=Salmonella typhimurium (strain 14028s / SGSC 2262) GN=rplJ PE=3 SV=1 - [D0ZQV2_SALT1]	43.1914	28.5706	0.661487
D0ZN33	Trigger factor OS=Salmonella typhimurium (strain 14028s / SGSC 2262) GN=tig PE=3 SV=1 - [D0ZN33_SALT1]	78.7062	51.178	0.65024
D0ZQV0	50S ribosomal protein L11 OS=Salmonella typhimurium (strain 14028s / SGSC 2262) GN=rplK PE=3 SV=1 - [D0ZQV0_SALT1]	20.6762	13.4098	0.648562
D0ZW75	50S ribosomal protein L20 OS=Salmonella typhimurium (strain 14028s / SGSC 2262) GN=rplT PE=3 SV=1 - [D0ZW75_SALT1]	14.6491	9.41863	0.642949
D0ZIJ6	50S ribosomal protein L15 OS=Salmonella typhimurium (strain 14028s / SGSC 2262) GN=rplO PE=3 SV=1 - [D0ZIJ6_SALT1]	32.2196	20.6188	0.639946
D0ZSQ2	Phosphoribosylformylglycinamidine synthase OS=Salmonella typhimurium (strain 14028s / SGSC 2262) GN=purG PE=3 SV=1 - [D0ZSQ2_SALT1]	1.57364	1	0.635468
D0ZN73	Nucleoid-associated protein YbaB OS=Salmonella typhimurium (strain 14028s / SGSC 2262) GN=ybaB PE=3 SV=1 - [D0ZN73_SALT1]	7.57669	4.79947	0.633452
D0ZPL0	Transcriptional regulator RcsB OS=Salmonella typhimurium (strain 14028s / SGSC 2262) GN=rcsB PE=4 SV=1 - [D0ZPL0_SALT1]	11.7751	7.45863	0.633426
D0ZVQ2	GDP/GTP pyrophosphokinase OS=Salmonella typhimurium (strain 14028s / SGSC 2262) GN=relA PE=3 SV=1 - [D0ZVQ2_SALT1]	1.57896	1	0.633327
D0ZIR3	Chaperone protein DnaJ OS=Salmonella typhimurium (strain 14028s / SGSC 2262) GN=dnaJ PE=3 SV=1 - [D0ZIR3_SALT1]	2.34859	1.47277	0.627085
D0ZWJ6	S-adenosylmethionine synthase OS=Salmonella typhimurium (strain 14028s / SGSC 2262) GN=metK PE=3 SV=1 - [D0ZWJ6_SALT1]	11.8488	7.35866	0.621045
D0ZPM7	sn-glycerol-3-phosphate transporter OS=Salmonella typhimurium (strain 14028s / SGSC 2262) GN=glpT PE=4 SV=1 - [D0ZPM7_SALT1]	4.43834	2.73578	0.616397
D0ZSE9	Putative cytoplasmic protein OS=Salmonella typhimurium (strain 14028s / SGSC 2262) GN=STM14_1073 PE=3 SV=1 - [D0ZSE9_SALT1]	1.62631	1	0.614889
D0ZJC6	33 kDa chaperonin OS=Salmonella typhimurium (strain 14028s / SGSC 2262) GN=hslO PE=3 SV=1 - [D0ZJC6_SALT1]	4.89694	2.92086	0.596465
D0ZIF3	Acetyl-CoA carboxylase biotin carboxyl carrier protein subunit OS=Salmonella typhimurium (strain 14028s / SGSC 2262) GN=accB PE=4 SV=1 - [D0ZIF3_SALT1]	4.50382	2.66719	0.592206
D0ZIK9	30S ribosomal protein S3 OS=Salmonella typhimurium (strain 14028s / SGSC 2262) GN=rpsC PE=3 SV=1 - [D0ZIK9_SALT1]	60.4401	35.7635	0.591718
D0ZLH7	Putative transcriptional regulator OS=Salmonella typhimurium (strain 14028s / SGSC 2262) GN=STM14_4455 PE=4 SV=1 - [D0ZLH7_SALT1]	1.69106	1	0.591345
D0ZR39	Maltose transporter membrane protein OS=Salmonella typhimurium (strain 14028s / SGSC 2262) GN=malF PE=3 SV=1 - [D0ZR39_SALT1]	1.71672	1	0.582507
D0ZX86	Putative outer membrane protein OS=Salmonella typhimurium (strain 14028s / SGSC 2262) GN=ygiW PE=4 SV=1 - [D0ZX86_SALT1]	10.9505	6.3706	0.581763
D0ZNQ0	UDP-N-acetyl-D-mannosamine dehydrogenase OS=Salmonella typhimurium (strain 14028s / SGSC 2262) GN=wecC PE=3 SV=1 - [D0ZNQ0_SALT1]	1.72584	1	0.579426
D0ZN55	Uncharacterized protein OS=Salmonella typhimurium (strain 14028s / SGSC 2262) GN=ylaB PE=4 SV=1 - [D0ZN55_SALT1]	1.74764	1	0.572201
D0ZIK5	50S ribosomal protein L14 OS=Salmonella typhimurium (strain 14028s / SGSC 2262) GN=rplN PE=3 SV=1 - [D0ZIK5_SALT1]	17.1743	9.45506	0.550534
D0ZR42	Maltose ABC transporter periplasmic protein OS=Salmonella typhimurium (strain 14028s / SGSC 2262) GN=malE PE=4 SV=1 - [D0ZR42_SALT1]	26.8997	14.7803	0.549458
D0ZSR5	Pyridoxine 5'-phosphate synthase OS=Salmonella typhimurium (strain 14028s / SGSC 2262) GN=pdxJ PE=3 SV=1 - [D0ZSR5_SALT1]	1.83206	1	0.545835
D0ZY46	30S ribosomal protein S9 OS=Salmonella typhimurium (strain 14028s / SGSC 2262) GN=rpsI PE=3 SV=1 - [D0ZY46_SALT1]	18.9629	10.2852	0.542386
D0ZPD7	Lipoyl synthase OS=Salmonella typhimurium (strain 14028s / SGSC 2262) GN=lipA PE=3 SV=1 - [D0ZPD7_SALT1]	1.90971	1	0.523641
D0ZIJ7	50S ribosomal protein L30 OS=Salmonella typhimurium (strain 14028s / SGSC 2262) GN=rpmD PE=3 SV=1 - [D0ZIJ7_SALT1]	6.45055	3.35197	0.51964
D0ZIK8	50S ribosomal protein L16 OS=Salmonella typhimurium (strain 14028s / SGSC 2262) GN=rplP PE=3 SV=1 - [D0ZIK8_SALT1]	15.7492	8.09937	0.514273
D0ZIL6	30S ribosomal protein S10 OS=Salmonella typhimurium (strain 14028s / SGSC 2262) GN=rpsJ PE=3 SV=1 - [D0ZIL6_SALT1]	28.2196	14.4623	0.512491
D0ZXB7	Putative signal transduction protein OS=Salmonella typhimurium (strain 14028s / SGSC 2262) GN=ygiM PE=4 SV=1 - [D0ZXB7_SALT1]	1.95799	1	0.510729
D0ZSZ8	Autonomous glycyl radical cofactor OS=Salmonella typhimurium (strain 14028s / SGSC 2262) GN=yfiD PE=3 SV=1 - [D0ZSZ8_SALT1]	25.5589	13.0155	0.509235
D0ZJA8	Tryptophan--tRNA ligase OS=Salmonella typhimurium (strain 14028s / SGSC 2262) GN=trpS PE=3 SV=1 - [D0ZJA8_SALT1]	19.4208	9.70513	0.499729
D0ZRX0	Single-stranded DNA-binding protein OS=Salmonella typhimurium (strain 14028s / SGSC 2262) GN=ssb PE=4 SV=1 - [D0ZRX0_SALT1]	10.3807	5.15808	0.496892
D0ZIL0	50S ribosomal protein L22 OS=Salmonella typhimurium (strain 14028s / SGSC 2262) GN=rplV PE=3 SV=1 - [D0ZIL0_SALT1]	33.8004	16.0575	0.475068
D0ZKY1	Chaperone protein skp OS=Salmonella typhimurium (strain 14028s / SGSC 2262) GN=hlpA PE=3 SV=1 - [D0ZKY1_SALT1]	6.26737	2.9656	0.473181
D0ZIK4	50S ribosomal protein L24 OS=Salmonella typhimurium (strain 14028s / SGSC 2262) GN=rplX PE=3 SV=1 - [D0ZIK4_SALT1]	14.1289	6.68547	0.473177
D0ZKX3	Uridylate kinase OS=Salmonella typhimurium (strain 14028s / SGSC 2262) GN=pyrH PE=3 SV=1 - [D0ZKX3_SALT1]	2.147	1	0.465767
D0ZT42	30S ribosomal protein S18 OS=Salmonella typhimurium (strain 14028s / SGSC 2262) GN=rpsR PE=3 SV=1 - [D0ZT42_SALT1]	13.7807	6.39747	0.464236
D0ZN34	ATP-dependent Clp protease proteolytic subunit OS=Salmonella typhimurium (strain 14028s / SGSC 2262) GN=clpP PE=3 SV=1 - [D0ZN34_SALT1]	7.15561	3.29971	0.461135
D0ZXB4	Bifunctional protein HldE OS=Salmonella typhimurium (strain 14028s / SGSC 2262) GN=rfaE PE=3 SV=1 - [D0ZXB4_SALT1]	3.61147	1.65814	0.459133
D0ZXD0	Putative methyl-accepting chemotaxis protein OS=Salmonella typhimurium (strain 14028s / SGSC 2262) GN=STM14_3893 PE=4 SV=1 - [D0ZXD0_SALT1]	6.59321	2.87648	0.436279
D0ZWJ3	Biosynthetic arginine decarboxylase OS=Salmonella typhimurium (strain 14028s / SGSC 2262) GN=speA PE=3 SV=1 - [D0ZWJ3_SALT1]	2.30597	1	0.433657
D0ZN39	Peptidyl-prolyl cis-trans isomerase (Rotamase D) OS=Salmonella typhimurium (strain 14028s / SGSC 2262) GN=cypD PE=4 SV=1 - [D0ZN39_SALT1]	13.194	5.58688	0.423443
D0ZXT9	Pyruvate formate-lyase 4/2-ketobutyrate formate-lyase OS=Salmonella typhimurium (strain 14028s / SGSC 2262) GN=tdcE PE=3 SV=1 - [D0ZXT9_SALT1]	2.38599	1	0.419114
D0ZIM4	30S ribosomal protein S12 OS=Salmonella typhimurium (strain 14028s / SGSC 2262) GN=rpsL PE=3 SV=1 - [D0ZIM4_SALT1]	9.50318	3.97215	0.417981
D0ZPM2	Ribonucleotide-diphosphate reductase subunit beta OS=Salmonella typhimurium (strain 14028s / SGSC 2262) GN=nrdB PE=4 SV=1 - [D0ZPM2_SALT1]	2.39466	1	0.417596
D0ZMQ3	DNA gyrase subunit B OS=Salmonella typhimurium (strain 14028s / SGSC 2262) GN=gyrB PE=3 SV=1 - [D0ZMQ3_SALT1]	8.88364	3.61096	0.406473
D0ZIL1	30S ribosomal protein S19 OS=Salmonella typhimurium (strain 14028s / SGSC 2262) GN=rpsS PE=3 SV=1 - [D0ZIL1_SALT1]	13.2065	5.36139	0.405966
D0ZJL7	Zinc/cadmium/mercury/lead-transporting ATPase OS=Salmonella typhimurium (strain 14028s / SGSC 2262) GN=zntA PE=3 SV=1 - [D0ZJL7_SALT1]	2.49492	1	0.400814
D0ZI63	Pyruvate-flavodoxin oxidoreductase OS=Salmonella typhimurium (strain 14028s / SGSC 2262) GN=nifJ PE=3 SV=1 - [D0ZI63_SALT1]	2.56323	1	0.390133
D0ZQM2	Bifunctional protein FolC OS=Salmonella typhimurium (strain 14028s / SGSC 2262) GN=folC PE=3 SV=1 - [D0ZQM2_SALT1]	2.57658	1	0.388111
D0ZR49	Glycerol-3-phosphate acyltransferase OS=Salmonella typhimurium (strain 14028s / SGSC 2262) GN=plsB PE=3 SV=1 - [D0ZR49_SALT1]	7.24644	2.78811	0.384755
D0ZKM8	Glycine--tRNA ligase alpha subunit OS=Salmonella typhimurium (strain 14028s / SGSC 2262) GN=glyQ PE=3 SV=1 - [D0ZKM8_SALT1]	2.60816	1	0.383411
D0ZJD7	Ferrous iron transport protein B OS=Salmonella typhimurium (strain 14028s / SGSC 2262) GN=feoB PE=4 SV=1 - [D0ZJD7_SALT1]	2.64756	1	0.377707
D0ZWD7	Peptide chain release factor 2 OS=Salmonella typhimurium (strain 14028s / SGSC 2262) GN=prfB PE=3 SV=1 - [D0ZWD7_SALT1]	2.65791	1	0.376236
D0ZX12	NAD(P) transhydrogenase subunit alpha OS=Salmonella typhimurium (strain 14028s / SGSC 2262) GN=pntA PE=3 SV=1 - [D0ZX12_SALT1]	7.11893	2.66242	0.373992
D0ZPW2	6-phosphofructokinase OS=Salmonella typhimurium (strain 14028s / SGSC 2262) GN=pfkA PE=3 SV=1 - [D0ZPW2_SALT1]	5.4254	1.97416	0.363873
D0ZWL0	dITP/XTP pyrophosphatase OS=Salmonella typhimurium (strain 14028s / SGSC 2262) GN=yggV PE=3 SV=1 - [D0ZWL0_SALT1]	2.8062	1	0.356354
D0ZRS6	GMP synthase [glutamine-hydrolyzing] OS=Salmonella typhimurium (strain 14028s / SGSC 2262) GN=guaA PE=3 SV=1 - [D0ZRS6_SALT1]	5.40891	1.90864	0.35287
D0ZIK7	50S ribosomal protein L29 OS=Salmonella typhimurium (strain 14028s / SGSC 2262) GN=rpmC PE=3 SV=1 - [D0ZIK7_SALT1]	16.1826	5.62749	0.34775
D0ZR84	Galactokinase OS=Salmonella typhimurium (strain 14028s / SGSC 2262) GN=galK PE=3 SV=1 - [D0ZR84_SALT1]	2.91271	1	0.343323
D0ZIV1	30S ribosomal protein S20 OS=Salmonella typhimurium (strain 14028s / SGSC 2262) GN=rpsT PE=3 SV=1 - [D0ZIV1_SALT1]	17.6542	5.94493	0.336743
D0ZN63	Acridine efflux pump OS=Salmonella typhimurium (strain 14028s / SGSC 2262) GN=acrA PE=4 SV=1 - [D0ZN63_SALT1]	17.209	5.65204	0.328435
D0ZK46	ProP effector OS=Salmonella typhimurium (strain 14028s / SGSC 2262) GN=proQ PE=3 SV=1 - [D0ZK46_SALT1]	6.75001	2.15599	0.319406
D0ZHT8	Alpha-helical coiled coil protein OS=Salmonella typhimurium (strain 14028s / SGSC 2262) GN=tlpA PE=4 SV=1 - [D0ZHT8_SALT1]	3.13857	1	0.318616
D0ZTT1	30S ribosomal protein S16 OS=Salmonella typhimurium (strain 14028s / SGSC 2262) GN=rpsP PE=3 SV=1 - [D0ZTT1_SALT1]	20.4139	6.47746	0.317307
D0ZKU3	Ferrichrome outer membrane transporter OS=Salmonella typhimurium (strain 14028s / SGSC 2262) GN=fhuA PE=3 SV=1 - [D0ZKU3_SALT1]	3.18556	1	0.313916
D0ZSN1	Inositol monophosphatase OS=Salmonella typhimurium (strain 14028s / SGSC 2262) GN=suhB PE=4 SV=1 - [D0ZSN1_SALT1]	3.18576	1	0.313896
D0ZVV2	Prolipoprotein diacylglyceryl transferase OS=Salmonella typhimurium (strain 14028s / SGSC 2262) GN=lgt PE=3 SV=1 - [D0ZVV2_SALT1]	3.2197	1	0.310588
D0ZJX6	GMP reductase OS=Salmonella typhimurium (strain 14028s / SGSC 2262) GN=guaC PE=3 SV=1 - [D0ZJX6_SALT1]	16.4693	5.10556	0.310004
D0ZQY0	Bifunctional purine biosynthesis protein PurH OS=Salmonella typhimurium (strain 14028s / SGSC 2262) GN=purH PE=3 SV=1 - [D0ZQY0_SALT1]	3.23806	1	0.308827
D0ZK04	Spermidine synthase OS=Salmonella typhimurium (strain 14028s / SGSC 2262) GN=speE PE=3 SV=1 - [D0ZK04_SALT1]	3.26757	1	0.306038
D0ZQB0	Negative modulator of initiation of replication OS=Salmonella typhimurium (strain 14028s / SGSC 2262) GN=seqA PE=3 SV=1 - [D0ZQB0_SALT1]	3.32287	1	0.300945
D0ZXE8	Putative inner membrane protein OS=Salmonella typhimurium (strain 14028s / SGSC 2262) GN=yqjD PE=4 SV=1 - [D0ZXE8_SALT1]	3.39273	1	0.294748
D0ZII9	50S ribosomal protein L17 OS=Salmonella typhimurium (strain 14028s / SGSC 2262) GN=rplQ PE=3 SV=1 - [D0ZII9_SALT1]	24.5659	7.17712	0.292157
D0ZQ48	D-alanyl-D-alanine carboxypeptidase fraction A OS=Salmonella typhimurium (strain 14028s / SGSC 2262) GN=dacA PE=3 SV=1 - [D0ZQ48_SALT1]	3.48276	1	0.287128
D0ZW13	MltA-interacting protein A OS=Salmonella typhimurium (strain 14028s / SGSC 2262) GN=mipA PE=4 SV=1 - [D0ZW13_SALT1]	3.58083	1	0.279265
D0ZMY7	Preprotein translocase subunit YajC OS=Salmonella typhimurium (strain 14028s / SGSC 2262) GN=yajC PE=4 SV=1 - [D0ZMY7_SALT1]	3.59091	1	0.278481
D0ZTL7	Secreted effector protein OS=Salmonella typhimurium (strain 14028s / SGSC 2262) GN=sopB PE=4 SV=1 - [D0ZTL7_SALT1]	3.59313	1	0.278309
D0ZJG1	Glycerol-3-phosphate dehydrogenase OS=Salmonella typhimurium (strain 14028s / SGSC 2262) GN=glpD PE=3 SV=1 - [D0ZJG1_SALT1]	3.92994	1	0.254457
D0ZIK6	30S ribosomal protein S17 OS=Salmonella typhimurium (strain 14028s / SGSC 2262) GN=rpsQ PE=3 SV=1 - [D0ZIK6_SALT1]	4.05787	1	0.246435
D0ZTI6	ABC transporter ATPase component OS=Salmonella typhimurium (strain 14028s / SGSC 2262) GN=uup PE=3 SV=1 - [D0ZTI6_SALT1]	4.15781	1	0.240511
D0ZTC1	Ornithine carbamoyltransferase OS=Salmonella typhimurium (strain 14028s / SGSC 2262) GN=argI PE=3 SV=1 - [D0ZTC1_SALT1]	4.19459	1	0.238402
D0ZUN8	50S ribosomal protein L32 OS=Salmonella typhimurium (strain 14028s / SGSC 2262) GN=rpmF PE=3 SV=1 - [D0ZUN8_SALT1]	4.22142	1	0.236887
D0ZY00	50S ribosomal protein L27 OS=Salmonella typhimurium (strain 14028s / SGSC 2262) GN=rpmA PE=3 SV=1 - [D0ZY00_SALT1]	4.31247	1	0.231886
D0ZJ87	Putative cytoplasmic protein OS=Salmonella typhimurium (strain 14028s / SGSC 2262) GN=STM14_2186 PE=4 SV=1 - [D0ZJ87_SALT1]	4.40612	1	0.226957
D0ZU34	Valine--tRNA ligase OS=Salmonella typhimurium (strain 14028s / SGSC 2262) GN=valS PE=3 SV=1 - [D0ZU34_SALT1]	7.16723	1.58219	0.220753
D0ZI13	Putative outer membrane lipoprotein OS=Salmonella typhimurium (strain 14028s / SGSC 2262) GN=STM14_1945 PE=4 SV=1 - [D0ZI13_SALT1]	4.58448	1	0.218127
D0ZQ30	Phosphoenolpyruvate carboxylase OS=Salmonella typhimurium (strain 14028s / SGSC 2262) GN=ppc PE=3 SV=1 - [D0ZQ30_SALT1]	4.61375	1	0.216744
D0ZNV6	Sec-independent protein translocase protein TatB OS=Salmonella typhimurium (strain 14028s / SGSC 2262) GN=tatB PE=3 SV=1 - [D0ZNV6_SALT1]	4.81721	1	0.207589
D0ZLL2	50S ribosomal protein L28 OS=Salmonella typhimurium (strain 14028s / SGSC 2262) GN=rpmB PE=3 SV=1 - [D0ZLL2_SALT1]	4.93129	1	0.202787
D0ZTJ2	3-hydroxydecanoyl-[acyl-carrier-protein] dehydratase OS=Salmonella typhimurium (strain 14028s / SGSC 2262) GN=fabA PE=3 SV=1 - [D0ZTJ2_SALT1]	5.05708	1	0.197743
D0ZIJ9	50S ribosomal protein L18 OS=Salmonella typhimurium (strain 14028s / SGSC 2262) GN=rplR PE=3 SV=1 - [D0ZIJ9_SALT1]	5.0729	1	0.197126
D0ZX63	Biopolymer transport protein ExbB OS=Salmonella typhimurium (strain 14028s / SGSC 2262) GN=exbB PE=3 SV=1 - [D0ZX63_SALT1]	5.18181	1	0.192983
D0ZRU5	Cytoskeleton protein RodZ OS=Salmonella typhimurium (strain 14028s / SGSC 2262) GN=yfgA PE=3 SV=1 - [D0ZRU5_SALT1]	5.21806	1	0.191642
D0ZLI6	2,3-bisphosphoglycerate-independent phosphoglycerate mutase OS=Salmonella typhimurium (strain 14028s / SGSC 2262) GN=pmgI PE=3 SV=1 - [D0ZLI6_SALT1]	5.43267	1	0.184071
D0ZPG0	50S ribosomal protein L25 OS=Salmonella typhimurium (strain 14028s / SGSC 2262) GN=rplY PE=3 SV=1 - [D0ZPG0_SALT1]	29.9482	5.33659	0.178194
D0ZU12	Protein CsiD OS=Salmonella typhimurium (strain 14028s / SGSC 2262) GN=csiD PE=3 SV=1 - [D0ZU12_SALT1]	6.09875	1	0.163968
D0ZSG1	Outer-membrane lipoprotein carrier protein OS=Salmonella typhimurium (strain 14028s / SGSC 2262) GN=lolA PE=3 SV=1 - [D0ZSG1_SALT1]	6.15663	1	0.162426
D0ZMU6	Flavodoxin OS=Salmonella typhimurium (strain 14028s / SGSC 2262) GN=mioC PE=4 SV=1 - [D0ZMU6_SALT1]	6.21059	1	0.161015
D0ZXX9	30S ribosomal protein S15 OS=Salmonella typhimurium (strain 14028s / SGSC 2262) GN=rpsO PE=3 SV=1 - [D0ZXX9_SALT1]	6.38343	1	0.156656
D0ZLY3	Xanthine phosphoribosyltransferase OS=Salmonella typhimurium (strain 14028s / SGSC 2262) GN=gpt PE=3 SV=1 - [D0ZLY3_SALT1]	6.56709	1	0.152275
D0ZQ76	Glutamate and aspartate transporter subunit OS=Salmonella typhimurium (strain 14028s / SGSC 2262) GN=gltI PE=4 SV=1 - [D0ZQ76_SALT1]	52.9049	7.87948	0.148937
D0ZRE7	Glutamine ABC transporter permease protein OS=Salmonella typhimurium (strain 14028s / SGSC 2262) GN=glnP PE=3 SV=1 - [D0ZRE7_SALT1]	6.96186	1	0.14364
D0ZMR2	Membrane protein insertase YidC OS=Salmonella typhimurium (strain 14028s / SGSC 2262) GN=yidC PE=3 SV=1 - [D0ZMR2_SALT1]	6.99068	1	0.143048
D0ZPJ8	Periplasmic nitrate reductase OS=Salmonella typhimurium (strain 14028s / SGSC 2262) GN=napA PE=3 SV=1 - [D0ZPJ8_SALT1]	7.05622	1	0.141719
D0ZV19	Secreted effector protein OS=Salmonella typhimurium (strain 14028s / SGSC 2262) GN=sipA PE=4 SV=1 - [D0ZV19_SALT1]	7.18364	1	0.139205
D0ZJN5	Carbamoyl-phosphate synthase small chain OS=Salmonella typhimurium (strain 14028s / SGSC 2262) GN=carA PE=3 SV=1 - [D0ZJN5_SALT1]	7.40737	1	0.135001
D0ZU80	Isoaspartyl dipeptidase OS=Salmonella typhimurium (strain 14028s / SGSC 2262) GN=iadA PE=4 SV=1 - [D0ZU80_SALT1]	8.05831	1	0.124096
D0ZIK2	30S ribosomal protein S14 OS=Salmonella typhimurium (strain 14028s / SGSC 2262) GN=rpsN PE=3 SV=1 - [D0ZIK2_SALT1]	9.38331	1	0.106572
D0ZLL1	50S ribosomal protein L33 OS=Salmonella typhimurium (strain 14028s / SGSC 2262) GN=rpmG PE=3 SV=1 - [D0ZLL1_SALT1]	10.7583	1	0.0929519
D0ZXC4	30S ribosomal protein S21 OS=Salmonella typhimurium (strain 14028s / SGSC 2262) GN=rpsU PE=3 SV=1 - [D0ZXC4_SALT1]	13.2903	1	0.0752428
D0ZN36	ATP-dependent Clp protease ATP-binding subunit ClpX OS=Salmonella typhimurium (strain 14028s / SGSC 2262) GN=clpX PE=3 SV=1 - [D0ZN36_SALT1]	13.5316	1	0.0739011
D0ZUH4	Glyoxylate/hydroxypyruvate reductase A OS=Salmonella typhimurium (strain 14028s / SGSC 2262) GN=ycdW PE=3 SV=1 - [D0ZUH4_SALT1]	17.8833	1	0.0559181
D0ZP93	Isochorismate synthase OS=Salmonella typhimurium (strain 14028s / SGSC 2262) GN=entC PE=4 SV=1 - [D0ZP93_SALT1]	22.9728	1	0.0435298
D0ZJN6	Carbamoyl-phosphate synthase large chain OS=Salmonella typhimurium (strain 14028s / SGSC 2262) GN=carB PE=3 SV=1 - [D0ZJN6_SALT1]	27.2662	1	0.0366754
D0ZQX6	Zinc resistance protein OS=Salmonella typhimurium (strain 14028s / SGSC 2262) GN=zraP PE=4 SV=1 - [D0ZQX6_SALT1]	31.9937	1	0.0312562
D0ZR92	Molybdate transporter periplasmic protein OS=Salmonella typhimurium (strain 14028s / SGSC 2262) GN=modA PE=4 SV=1 - [D0ZR92_SALT1]	42.0481	1	0.0237823
